# Supplementary material for: HEARTBREAK Controls Post-translational Modification of INDEHISCENT to Regulate Fruit Morphology in Capsella
Source: Curr Biol. 2020 Oct 5;30(19):3880–3888.e5. doi: 10.1016/j.cub.2020.07.055 (PMC7544509; doi:10.1016/j.cub.2020.07.055)
Supplement: Data S1. Differentially Expressed Genes (DEGs) between WT and htb-1 of Stage-13 Fruits, Related to Figure S3 and STAR Methods — (A) List of upregulated DEGs between WT and htb-1 of stage-13 fruits. (B) List of downregulated DEGs between WT and htb-1 of stage-13 fruits. Data were obtained from two biological replicates. [file mmc2.xlsx]

## Sheet: A
Gene	CrWT_S13-1	CrWT_S13-2	htb_S13-1	htb_S13-2	KOG	KEGG/ec	KO	GO	Best-hit-arabi-name	arabi-symbol	arabi-defline	CrWT	htb	FDR	AveExpr	P value
Carubv10006801m	216	134	365	368		1.23.1.3		GO:0050662,GO:0003824	AT4G13660	ATPRR2,PRR2	pinoresinol reductase 2	0	1.08139	0.166823	4.07195	0.0475005
Carubv10016958m	517.004	174.13	604.114	655.927		2.7.11.1	K08867	GO:0006468,GO:0005524,GO:0004672	AT3G51630	ATWNK5,WNK5,ZIK1	with no lysine (K) kinase 5	0	1.07817	0.164704	3.88669	0.0464299
Carubv10001228m	4453.9	5880.79	17020.9	16533.8	KOG1543	3.4.22.14		GO:0008234,GO:0006508	AT4G11320		Papain family cysteine protease	0	1.67256	0.16199	6.85451	0.0450031
Carubv10021981m	288.196	211.185	718.909	790.991				GO:0008080	AT1G72030		Acyl-CoA N-acyltransferases (NAT) superfamily protein	0	1.58127	0.148691	3.62203	0.0386562
Carubv10005816m	835	1114	2125	1875					AT4G23690		Disease resistance-responsive (dirigent-like protein) family protein	0	1.00274	0.140629	5.351	0.0350829
Carubv10012252m	15	106	1068	541		3.5.1.9		GO:0019441,GO:0004061	AT1G44542		Cyclase family protein	0	4.16142	0.139229	0.754659	0.0345408
Carubv10001767m	910.901	458.184	1707.06	1058.68	KOG1150				AT5G22080		Chaperone DnaJ-domain superfamily protein	0	1.06646	0.134398	4.57348	0.0320725
Carubv10026273m	131	152	913	448	KOG1347		K03327	GO:0055085,GO:0016020,GO:0015297,GO:0015238,GO:0006855	AT5G49130		MATE efflux family protein	0	2.15819	0.131002	2.06468	0.0305793
Carubv10020013m	639	811	2099	1767				GO:0016020,GO:0006810,GO:0005215	AT1G68570		Major facilitator superfamily protein	0	1.3694	0.120458	5.83599	0.0263715
Carubv10011877m	125	182	795.969	423	KOG1192	2.4.1.203		GO:0016758,GO:0008152	AT1G22380	AtUGT85A3,UGT85A3	UDP-glucosyl transferase 85A3	0	1.91245	0.109867	2.07247	0.0227913
Carubv10015553m	151	298	785	622					AT3G14380		Uncharacterised protein family (UPF0497)	0	1.65749	0.108987	3.58012	0.0225378
Carubv10000307m	192	646.985	5640.97	3065		1.4.3.21	K00276	GO:0055114,GO:0048038,GO:0009308,GO:0008131,GO:0005507	AT4G12290		Copper amine oxidase family protein	0	3.45227	0.108637	5.03234	0.0223844
Carubv10023103m	975	1230	2586	2002	KOG1303		K13946		AT2G38120	AUX1,MAP1,PIR1,WAV5	Transmembrane amino acid transporter family protein	0	1.01122	0.103006	5.58167	0.020673
Carubv10002538m	87	168	1368	804				GO:0016021,GO:0016020,GO:0022857	AT4G08290		nodulin MtN21 /EamA-like transporter family protein	0	3.05817	0.0977669	3.48917	0.019123
Carubv10013931m	2021	1137	4407	2835	KOG0143	1.14.11.11		GO:0055114,GO:0016491	AT3G19000		2-oxoglutarate (2OG) and Fe(II)-dependent oxygenase superfamily protein	0	1.18409	0.0969029	6.21597	0.0187718
Carubv10005952m	3762	1982	5533	5723				GO:0009607,GO:0006952	AT4G23670		Polyketide cyclase/dehydrase and lipid transport superfamily protein	0	1.00307	0.0957428	7.6976	0.0183953
Carubv10009485m	430	411	1218	944				GO:0016021,GO:0016020,GO:0022857	AT1G44800		nodulin MtN21 /EamA-like transporter family protein	0	1.31813	0.0951745	4.93731	0.0182008
Carubv10022494m	54.406	20.2561	1096.98	1223.64				GO:0005515	AT2G46560		transducin family protein / WD-40 repeat family protein	0	5.08219	0.0865671	2.77578	0.0154196
Carubv10025952m	79	392	1179	825		3.4.21.25		GO:0006508,GO:0004252	AT5G59120	ATSBT4.13,SBT4.13	subtilase 4.13	0	2.38737	0.081047	3.02857	0.0137829
Carubv10000729m	153	323	1073	679	KOG0156			GO:0055114,GO:0020037,GO:0016705,GO:0005506	AT4G12300	CYP706A4	cytochrome P450, family 706, subfamily A, polypeptide 4	0	1.8777	0.0809159	3.89516	0.0137474
Carubv10023216m	21339.4	19718.7	44795.8	47404.1	KOG0651			GO:0005524	AT2G39730	RCA	rubisco activase	0	1.1252	0.0776299	9.75824	0.0128602
Carubv10022464m	254	308	1881	1812		2.3.1.188	K15400	GO:0016747	AT1G65450		HXXXD-type acyl-transferase family protein	0	2.67343	0.0733171	5.77307	0.0117037
Carubv10019421m	84.1763	86	356.382	338		1.11.1.7	K00430	GO:0055114,GO:0020037,GO:0006979,GO:0004601	AT3G49120	ATPCB,ATPERX34,PERX34,PRX34,PRXCB	peroxidase CB	0	1.98185	0.07142	3.01491	0.0111909
Carubv10000664m	565	1331	2387	1758	KOG1221	1.2.1.42,1.2.1.84,1.2.1.50	K13356	GO:0080019	AT5G22500	FAR1	fatty acid reductase 1	0	1.17265	0.0708143	3.9965	0.0110045
Carubv10021136m	252	858	1342.85	1356.85				GO:0006952	AT1G66100		Plant thionin	0	1.41964	0.0663736	1.59312	0.00993604
Carubv10000451m	251.706	232.856	1209.9	1214.18			K05289	GO:0042765,GO:0016021	AT5G19130		GPI transamidase component family protein / Gaa1-like family protein	0	2.28637	0.0625812	2.32961	0.0089045
Carubv10014941m	168	262	541	578					AT2G38530	cdf3,LP2,LTP2	lipid transfer protein 2	0	1.35073	0.0617983	3.828	0.00871168
Carubv10016249m	1331	3687	6561	6478				GO:0048544	AT3G12000		S-locus related protein SLR1, putative (S1)	0	1.50981	0.0606528	3.25066	0.00840636
Carubv10007241m	543.523	428.602	979.316	1072.69	KOG2914				AT4G39970		Haloacid dehalogenase-like hydrolase (HAD) superfamily protein	0	1.06367	0.0598114	4.44209	0.00821809
Carubv10016850m	226.011	202.952	525.266	568.367		2.3.1.20		GO:0016747	AT3G26840		Esterase/lipase/thioesterase family protein	0	1.31008	0.0581695	3.77553	0.00779825
Carubv10024087m	406.473	574.852	1114.04	1083.93					AT2G35760		Uncharacterised protein family (UPF0497)	0	1.12457	0.0568421	4.18947	0.00744983
Carubv10020509m	398.801	301.982	1064.78	881.37	KOG4409,KOG1454	3.7.1.8,3.7.1.17			AT1G74300		alpha/beta-Hydrolases superfamily protein	0	1.45956	0.0556881	4.5859	0.00722149
Carubv10017751m	1104.98	804.609	2224.49	2397.99			K08913	GO:0016020,GO:0009765	AT3G27690	LHCB2,LHCB2.3,LHCB2.4	photosystem II light harvesting complex gene 2.3	0	1.26019	0.0550904	6.45611	0.00710847
Carubv10023127m	14026.6	11431.3	29243.2	29878.9	KOG0651			GO:0005524	AT2G39730	RCA	rubisco activase	0	1.17963	0.0504812	9.10856	0.00613027
Carubv10004359m	312.263	303.052	659.74	715.979	KOG0773			GO:0006355,GO:0003677	AT5G41410	BEL1	POX (plant homeobox) family protein	0	1.11765	0.0504812	4.01127	0.00612667
Carubv10017971m	308	300	803	730	KOG4186			GO:0016559,GO:0005779	AT3G47430	PEX11B	peroxin 11B	0	1.29639	0.0470104	3.45394	0.00534122
Carubv10017061m	385.992	390.603	784.582	887.127			K00517	GO:0055114,GO:0020037,GO:0016705,GO:0005506	AT3G26160	CYP71B17	cytochrome P450, family 71, subfamily B, polypeptide 17	0	1.06101	0.0463274	3.68188	0.0051629
Carubv10017845m	1221.02	878.391	2498.51	2618.01			K08913	GO:0016020,GO:0009765	AT3G27690	LHCB2,LHCB2.3,LHCB2.4	photosystem II light harvesting complex gene 2.3	0	1.26963	0.0462536	6.60608	0.00513845
Carubv10009808m	306	307	689	863					AT1G49010		Duplicated homeodomain-like superfamily protein	0	1.28344	0.0458148	3.62074	0.00503747
Carubv10000718m	456	575	1088	1140				GO:0055114,GO:0020037,GO:0016705,GO:0005506	AT5G67310	CYP81G1	cytochrome P450, family 81, subfamily G, polypeptide 1	0	1.06763	0.0458134	4.19656	0.00503358
Carubv10000186m	1088.26	1312.16	3467.14	2370.48	KOG0940	6.3.2.19	K10591	GO:0005515,GO:0004842	AT4G12570	UPL5	ubiquitin protein ligase 5	0	1.21924	0.0453376	5.62023	0.0048816
Carubv10010748m	337	379	841	783	KOG3430	3.6.4.2	K10418	GO:0007017,GO:0005875	AT1G52240	ATROPGEF11,PIRF1,ROPGEF11	RHO guanyl-nucleotide exchange factor 11	0	1.13882	0.0453102	3.64733	0.00484973
Carubv10017075m	111	420	1097	1039		4.1.1.15	K01580	GO:0030170,GO:0019752,GO:0016831	AT2G02010	GAD4	glutamate decarboxylase 4	0	2.20859	0.0432305	2.5911	0.00445755
Carubv10016006m	27	32	635	731		3.4.14.10		GO:0006508,GO:0004252	AT4G34980	SLP2	subtilisin-like serine protease 2	0	4.46093	0.0422061	3.41801	0.00425101
Carubv10020088m	1724	1606	6382	6442		3.2.1.15		GO:0005975,GO:0004650	AT1G60590		Pectin lyase-like superfamily protein	0	1.90563	0.0421754	5.68438	0.00423196
Carubv10010358m	518	355	1034	1025			K08901	GO:0019898,GO:0015979,GO:0009654,GO:0009523,GO:0005509	AT1G14150	PQL1,PQL2	PsbQ-like 2	0	1.24912	0.041315	4.25895	0.00407914
Carubv10012249m	559	1135	1846	1698		2.3.1.15	K13508	GO:0016746,GO:0008152	AT1G06520	ATGPAT1,GPAT1	glycerol-3-phosphate acyltransferase 1	0	1.08284	0.0403942	4.06042	0.00391835
Carubv10005122m	228	111	1868	2283		4.1.2.13	K01623	GO:0006096,GO:0004332	AT4G26530		Aldolase superfamily protein	0	3.67884	0.040093	4.7031	0.00386954
Carubv10027042m	317	397.378	1560.78	1148.05					AT5G42900	COR27	cold regulated gene 27	0	1.86562	0.0397845	4.40805	0.00378792
Carubv10015195m	130	671	1782	1484				GO:0055085,GO:0016020	AT2G17000		Mechanosensitive ion channel family protein	0	2.34086	0.0390747	1.09407	0.00366305
Carubv10010961m	322	731	1278	1168				GO:0046983	AT1G25330		basic helix-loop-helix (bHLH) DNA-binding superfamily protein	0	1.24103	0.0386319	1.76208	0.00360697
Carubv10021865m	2	71	2365	1772		6.2.1.2		GO:0008152,GO:0003824	AT1G66120		AMP-dependent synthetase and ligase family protein	0	7.1569	0.0386319	0.503077	0.00360458
Carubv10027774m	404	487	1051	861	KOG1281		K14445	GO:0055085,GO:0016021	AT5G47560	ATSDAT,ATTDT,TDT	tonoplast dicarboxylate transporter	0	1.05388	0.0386319	3.75319	0.00359142
Carubv10010500m	301	271	819	666				GO:0004857	AT1G47960	ATC/VIF1,C/VIF1	cell wall / vacuolar inhibitor of fructosidase 1	0	1.34116	0.0382415	3.88042	0.00348528
Carubv10008201m	356.135	565.682	1205.69	884.689					AT1G07200		Double Clp-N motif-containing P-loop nucleoside triphosphate hydrolases superfamily protein	0	1.13819	0.0382403	3.23577	0.00347894
Carubv10025917m	493	631	1294	1196				GO:0003677	AT5G43630	TZP	zinc knuckle (CCHC-type) family protein	0	1.10378	0.0376515	4.57891	0.00340391
Carubv10022742m	556.911	1054.15	1864.4	1636.81			K03549	GO:0071805,GO:0016020,GO:0015079	AT2G30070	ATKT1,ATKT1P,ATKUP1,KT1,KUP1	potassium transporter 1	0	1.11935	0.0376025	4.50124	0.00339336
Carubv10019264m	549	465	1198	1256	KOG1515	3.1.1.1			AT3G48700	ATCXE13,CXE13	carboxyesterase 13	0	1.25332	0.037392	4.37364	0.00334534
Carubv10010908m	8861.2	6849.21	17052.1	18690.4			K08912	GO:0016020,GO:0009765	AT1G29930	AB140,CAB1,CAB140,LHCB1.3	chlorophyll A/B binding protein 1	0	1.15246	0.0372163	9.02382	0.00330091
Carubv10025573m	244	477	793	791		2.3.1.88		GO:0008080	AT2G30090		Acyl-CoA N-acyltransferases (NAT) superfamily protein	0	1.13927	0.0368152	2.50189	0.00324135
Carubv10016133m	849	825	2094	1627					AT2G15890	MEE14	maternal effect embryo arrest 14	0	1.10416	0.0368032	4.99375	0.0032343
Carubv10018700m	57	499	1952.8	1665.77	KOG0048		K09422		AT3G27810	ATMYB21,ATMYB3,MYB21	myb domain protein 21	0	3.2959	0.0358829	0.697815	0.00308559
Carubv10023870m	549.894	1083.45	2075.49	1606.49	KOG0725	1.1.1.206,1.1.1.236	K08081		AT2G30670		NAD(P)-binding Rossmann-fold superfamily protein	0	1.17192	0.0356742	3.1068	0.00304486
Carubv10019627m	471.936	431.422	1008.92	1087.54					AT3G44630		Disease resistance protein (TIR-NBS-LRR class) family	0	1.18214	0.0347624	4.17966	0.00289639
Carubv10004546m	1139	855	2133	2284		2.4.1.32			AT4G13410	ATCSLA15,CSLA15	Nucleotide-diphospho-sugar transferases superfamily protein	0	1.12669	0.03424	5.37755	0.00276254
Carubv10005103m	701	540	1297	1356	KOG1454				AT5G38520		alpha/beta-Hydrolases superfamily protein	0	1.0882	0.0333734	5.0395	0.002602
Carubv10004594m	438	1087.84	3115.98	2405.98	KOG0157			GO:0055114,GO:0020037,GO:0016705,GO:0005506	AT4G39480	CYP96A9	cytochrome P450, family 96, subfamily A, polypeptide 9	0	1.89613	0.0332795	3.96737	0.00258006
Carubv10023740m	2970	3109	9008	7648				GO:0046872	AT2G25900	ATCTH,ATTZF1	Zinc finger C-x8-C-x5-C-x3-H type family protein	0	1.40725	0.0325809	6.6491	0.00245458
Carubv10000828m	222	409	791	689				GO:0060236,GO:0032147,GO:0005874,GO:0005819	AT4G11990		Cell cycle regulated microtubule associated protein	0	1.22608	0.0324276	2.74382	0.00242611
Carubv10011129m	3289.81	2326.28	6139.1	6957.06			K08912	GO:0016020,GO:0009765	AT1G29920	AB165,CAB2,LHCB1.1	chlorophyll A/B-binding protein 2	0	1.19983	0.0305509	8.58446	0.00212893
Carubv10010022m	1982.17	1384.68	3708.47	4307.67			K08912	GO:0016020,GO:0009765	AT1G29920	AB165,CAB2,LHCB1.1	chlorophyll A/B-binding protein 2	0	1.23278	0.0295342	8.12009	0.00201337
Carubv10014371m	338	367	745	728			K09422		AT2G16720	ATMYB7,ATY49,MYB7	myb domain protein 7	0	1.02065	0.0295053	3.83845	0.0020055
Carubv10026745m	425	353	785	803			K14499		AT5G42750	BKI1	BRI1 kinase inhibitor 1	0	1.00671	0.0293129	4.10213	0.00196711
Carubv10003627m	208	415	2090	1979	KOG1282	3.4.16.5	K16298	GO:0006508,GO:0004185	AT5G22980	scpl47	serine carboxypeptidase-like 47	0	2.71766	0.0289529	4.09621	0.00192894
Carubv10009668m	2039	1971	4512	4483		3.1.3.11	K03841	GO:0042578,GO:0042132,GO:0005975	AT1G43670		Inositol monophosphatase family protein	0	1.12484	0.0289173	6.66374	0.00192079
Carubv10022906m	139	155	973	768				GO:0016020,GO:0006810,GO:0005215	AT2G26690		Major facilitator superfamily protein	0	2.51543	0.0288775	3.51038	0.00191215
Carubv10014114m	449	354	1117	1266					AT2G20570	ATGLK1,GLK1,GPRI1	GBF\'s pro-rich region-interacting factor 1	0	1.55163	0.0288775	4.47334	0.00190393
Carubv10020860m	234	282	813	660					AT1G69600	ATHB29,ZFHD1	zinc finger homeodomain 1	0	1.46833	0.028735	3.05529	0.00188165
Carubv10011941m	0	11	1051	1093	KOG4569	3.1.1.3		GO:0006629	AT1G45201	ATTLL1,TLL1	triacylglycerol lipase-like 1	0	8.76203	0.0284713	0.903931	0.00184835
Carubv10023330m	401	420	808	907	KOG2288	2.4.1.134		GO:0016020,GO:0008378,GO:0006486	AT2G32430		Galactosyltransferase family protein	0	1.01662	0.0284713	3.7382	0.00184835
Carubv10023479m	611	560.846	1248	1205	KOG0143			GO:0055114,GO:0016491	AT5G59540		2-oxoglutarate (2OG) and Fe(II)-dependent oxygenase superfamily protein	0	1.03589	0.0277792	4.69497	0.00174892
Carubv10008962m	293.509	410.9	909.597	723.038	KOG0431				AT1G30280		Chaperone DnaJ-domain superfamily protein	0	1.17091	0.0273613	4.04349	0.00170615
Carubv10006914m	423	316	845	965	KOG2541	3.1.2.22	K01074	GO:0098599	AT4G17470		alpha/beta-Hydrolases superfamily protein	0	1.27986	0.0273079	-0.799174	0.00169701
Carubv10008490m	258	518	1312	1053		1.4.3.21	K00276	GO:0055114,GO:0048038,GO:0009308,GO:0008131,GO:0005507	AT1G31710		Copper amine oxidase family protein	0	1.60838	0.0267489	3.6446	0.00163831
Carubv10020180m	265	572	1124	1110		6.2.1.25		GO:0008152,GO:0003824	AT1G65890	AAE12	acyl activating enzyme 12	0	1.43671	0.0254414	3.08395	0.00148561
Carubv10018562m	59	196	776	667	KOG1187	2.7.11.1		GO:0004674,GO:0048544,GO:0006468,GO:0004672	AT4G21380	ARK3,RK3	receptor kinase 3	0	2.66566	0.0254137	1.59992	0.00147995
Carubv10010170m	248	201	702	739	KOG1663	2.1.1.104	K00588	GO:0008171	AT1G24735		S-adenosyl-L-methionine-dependent methyltransferases superfamily protein	0	1.65498	0.025032	3.36351	0.00143937
Carubv10018566m	120	84	970	1038.96				GO:0016747	AT3G29670		HXXXD-type acyl-transferase family protein	0	3.28407	0.0248717	3.1897	0.00141677
Carubv10020030m	162	573	1581	1427			K08472	GO:0016021,GO:0006952	AT1G61560	ATMLO6,MLO6	Seven transmembrane MLO family protein	0	2.1991	0.0245212	2.61025	0.00138604
Carubv10019287m	426.906	286.829	986.177	1125.97				GO:0055114,GO:0020037,GO:0016705,GO:0005506	AT3G26230	CYP71B24	cytochrome P450, family 71, subfamily B, polypeptide 24	0	1.57157	0.0245212	4.26628	0.0013834
Carubv10019658m	80.0202	119.043	1123	809		3.6.3.34		GO:0016887,GO:0005524,GO:0016020	AT1G66950	ATPDR11,PDR11	pleiotropic drug resistance 11	0	3.23515	0.0243354	2.85189	0.00135931
Carubv10009510m	532	585	1649	1756	KOG1944		K13348	GO:0016021	AT1G52870		Peroxisomal membrane 22 kDa (Mpv17/PMP22) family protein	0	1.565	0.0240582	4.99312	0.00132851
Carubv10017432m	1759	1283	3126	3284					AT3G54260	TBL36	TRICHOME BIREFRINGENCE-LIKE 36	0	1.05422	0.0240263	6.42012	0.00131905
Carubv10000302m	242	799	2067	1864		3.4.21.25		GO:0006508,GO:0004252	AT5G11940		Subtilase family protein	0	2.0448	0.0234292	2.36368	0.00127469
Carubv10006283m	94	482	1922	1658	KOG1187	2.7.11.1		GO:0004674,GO:0048544,GO:0006468,GO:0004672	AT4G21380	ARK3,RK3	receptor kinase 3	0	2.95833	0.0233084	1.66013	0.00126556
Carubv10012335m	843	799	1920	2054					AT1G51400		Photosystem II 5 kD protein	0	1.23735	0.0229498	5.10935	0.00120001
Carubv10013493m	166.945	160.288	1007.56	740.488		4.1.1.25	K01592	GO:0030170,GO:0019752,GO:0016831	AT2G20340		Pyridoxal phosphate (PLP)-dependent transferases superfamily protein	0	2.36523	0.022889	2.64981	0.00119289
Carubv10006230m	2088	4415	10409	9571	KOG3160		K08059		AT4G12960		Gamma interferon responsive lysosomal thiol (GILT) reductase family protein	0	1.67521	0.0227241	6.10464	0.00117749
Carubv10021065m	2249.73	2590.14	6349.04	5173.03					AT1G80920	J8	Chaperone DnaJ-domain superfamily protein	0	1.20441	0.022535	6.27539	0.00114869
Carubv10021135m	4491.72	6414.38	11679.7	12114.3				GO:0006952	AT1G66100		Plant thionin	0	1.10879	0.0218864	6.6487	0.00108381
Carubv10002844m	101	553	2367	1995		1.11.1.7	K00430	GO:0055114,GO:0020037,GO:0006979,GO:0004601	AT5G19880		Peroxidase superfamily protein	0	3.08531	0.0216245	1.23711	0.00104098
Carubv10001445m	24	173	2124	1641		1.11.1.7	K00430	GO:0055114,GO:0020037,GO:0006979,GO:0004601	AT4G11290		Peroxidase superfamily protein	0	4.75286	0.021416	1.39639	0.00101516
Carubv10018535m	535	419	1705	1800	KOG0610	2.7.11.1		GO:0006468,GO:0004672	AT3G45780	JK224,NPH1,PHOT1,RPT1	phototropin 1	0	1.86577	0.021416	4.4959	0.00101153
Carubv10011827m	1656	1291	3220	2877					AT1G42550	PMI1	plastid movement impaired1	0	1.01867	0.0212943	5.71784	0.00100245
Carubv10026762m	580	777	1517	1572	KOG1100	6.3.2.19	K19042		AT5G45100		SBP (S-ribonuclease binding protein) family protein	0	1.14652	0.0203958	4.71991	0.000930253
Carubv10003690m	260.991	253.965	701.355	649		1.14.13.132	K00511	GO:0071949	AT5G24150	SQE5,SQP1	FAD/NAD(P)-binding oxidoreductase family protein	0	1.3524	0.0197367	4.30486	0.000877688
Carubv10017776m	459	549	1463	1506				GO:0016021	AT3G45600	TET3	tetraspanin3	0	1.51457	0.0197146	4.88261	0.000869123
Carubv10017894m	7560.71	6489.64	14842.1	15113.1			K08910	GO:0016020,GO:0009765	AT3G47470	CAB4,LHCA4	light-harvesting chlorophyll-protein complex I subunit A4	0	1.05289	0.0196723	9.26495	0.000859878
Carubv10014404m	749	659	1687	1956			K08913	GO:0016020,GO:0009765	AT2G05100	LHCB2,LHCB2.1	photosystem II light harvesting complex gene 2.1	0	1.33937	0.0196723	7.45342	0.000859483
Carubv10010666m	1253.42	1491.19	3516.19	3246.81					AT1G28330	DRM1,DYL1	dormancy-associated protein-like 1	0	1.26232	0.0195326	5.30015	0.000847928
Carubv10022235m	510	673	1328	1320	KOG0773			GO:0003677,GO:0006355,GO:0005634	AT1G62360	BUM,BUM1,SHL,STM,WAM,WAM1	KNOX/ELK homeobox transcription factor	0	1.12043	0.0195326	4.51528	0.000846668
Carubv10007166m	16594.5	13412.4	29679.2	33422.9		4.1.1.39	K01602		AT5G38410		Ribulose bisphosphate carboxylase (small chain) family protein	0	1.03488	0.0190702	9.48091	0.000818536
Carubv10026482m	203	327	1228	1044		4.2.2.2	K01728		AT5G48900		Pectin lyase-like superfamily protein	0	2.07491	0.0188915	3.97877	0.000800602
Carubv10024694m	125	228	809	665.897		3.1.2.4	K05605		AT2G30660		ATP-dependent caseinolytic (Clp) protease/crotonase family protein	0	2.06077	0.018625	1.84034	0.000781199
Carubv10024152m	2310	2592	5800	5143					AT2G27385		Pollen Ole e 1 allergen and extensin family protein	0	1.11593	0.018625	5.71574	0.000779741
Carubv10025104m	126	252	856.282	965	KOG1454				AT2G23620	ATMES1,MES1	methyl esterase 1	0	2.28009	0.018625	2.48985	0.000778926
Carubv10023257m	5059	4217	9419.63	10064		4.1.2.13	K01623	GO:0006096,GO:0004332	AT2G21330	FBA1	fructose-bisphosphate aldolase 1	0	1.03254	0.0184668	7.96647	0.000765565
Carubv10000961m	1858	2114	4919	4347				GO:0005515	AT4G05150		Octicosapeptide/Phox/Bem1p family protein	0	1.17966	0.0184098	6.38508	0.000757512
Carubv10021850m	476.25	412.042	1164.97	1418.77		1.6.5.3		GO:0055114,GO:0016655	AT1G70760	CRR23	inorganic carbon transport protein-related	0	1.50719	0.0183322	4.37217	0.000746547
Carubv10020166m	302	310	867	734	KOG0156			GO:0055114,GO:0020037,GO:0016705,GO:0005506	AT1G64940	CYP89A6	cytochrome P450, family 87, subfamily A, polypeptide 6	0	1.34513	0.0181066	4.08128	0.000728879
Carubv10011680m	213.764	317.526	854	736.686	KOG1600		K00507	GO:0006629	AT1G06090		Fatty acid desaturase family protein	0	1.55091	0.0178613	1.77234	0.000680817
Carubv10002678m	375.104	511.213	1056.08	1003.23	KOG1543	3.4.22.14		GO:0008234,GO:0006508	AT4G11310		Papain family cysteine protease	0	1.17603	0.0169687	2.94597	0.000605801
Carubv10004593m	433	412	869	940	KOG0157			GO:0055114,GO:0020037,GO:0016705,GO:0005506	AT4G27710	CYP709B3	cytochrome P450, family 709, subfamily B, polypeptide 3	0	1.0611	0.0167435	3.70119	0.000575422
Carubv10014025m	325	367	1012	929	KOG1595			GO:0046872	AT2G19810		CCCH-type zinc finger family protein	0	1.44466	0.0167435	3.89917	0.000563935
Carubv10012133m	559	829	1563	1397			K17471	GO:0016021,GO:0015116,GO:0008272,GO:0055085,GO:0016020,GO:0008271	AT1G23090	AST91,SULTR3;3	sulfate transporter 91	0	1.05741	0.0161339	4.64521	0.000512479
Carubv10006043m	296	351	850	954			K02942		AT4G25890		60S acidic ribosomal protein family	0	1.43191	0.0159878	3.77643	0.000503791
Carubv10025089m	282	700	2023	1816					AT2G34870	MEE26	hydroxyproline-rich glycoprotein family protein	0	2.0135	0.0159792	2.85682	0.000493891
Carubv10009522m	371	544	1010	952	KOG0627		K09419	GO:0043565,GO:0006355,GO:0005634,GO:0003700	AT1G46264	AT-HSFB4,HSFB4,SCZ	heat shock transcription factor B4	0	1.0644	0.0159026	4.05286	0.000468775
Carubv10024808m	535.174	1402.57	6076.63	4426.03	KOG0725	1.1.1.206,1.1.1.236	K08081		AT2G30670		NAD(P)-binding Rossmann-fold superfamily protein	0	2.50767	0.0158929	4.07511	0.000439556
Carubv10006078m	251	330	1427	1608				GO:0006950	AT4G15910	ATDI21,DI21	drought-induced 21	0	2.34222	0.0158433	3.84961	0.000435329
Carubv10019068m	188	634	2292	2129	KOG0156			GO:0055114,GO:0020037,GO:0016705,GO:0005506	AT2G45550	CYP76C4	cytochrome P450, family 76, subfamily C, polypeptide 4	0	2.57262	0.0158079	1.86121	0.000424874
Carubv10027623m	546	792	1763	1379				GO:0055085	AT5G53550	ATYSL3,YSL3	YELLOW STRIPE like 3	0	1.18624	0.0157749	4.35623	0.000419481
Carubv10001015m	82.7632	177.612	1802	1472.87	KOG2686	2.7.1.82,2.7.1.32	K14156		AT4G09760		Protein kinase superfamily protein	0	3.68137	0.0156678	2.9049	0.000412177
Carubv10027838m	1405.98	1870.57	3897.13	3735.59					AT5G58960	GIL1	Plant protein of unknown function (DUF641)	0	1.19066	0.0156606	5.41521	0.000402621
Carubv10027016m	558	624	1392	1435					AT5G43750	NDH18	NAD(P)H dehydrogenase 18	0	1.21532	0.0156606	4.92794	0.00040112
Carubv10003126m	358.26	429.96	1035.55	1079.93	KOG0716				AT5G23240		DNAJ heat shock N-terminal domain-containing protein	0	1.38024	0.0156194	4.3694	0.000396908
Carubv10005847m	45509.7	38388.6	88067.9	96360.1		4.1.1.39	K01602		AT5G38410		Ribulose bisphosphate carboxylase (small chain) family protein	0	1.09737	0.0154724	10.9998	0.000385614
Carubv10017329m	496	471	1317	1312		2.7.11.1		GO:0006468,GO:0004672	AT4G23220	CRK14	cysteine-rich RLK (RECEPTOR-like protein kinase) 14	0	1.40942	0.0152491	4.58559	0.0003597
Carubv10004987m	764.935	751.235	1923.99	1982.16	KOG1454	3.8.1.5			AT4G12830		alpha/beta-Hydrolases superfamily protein	0	1.32773	0.0151158	5.20898	0.000339934
Carubv10016484m	2174	1968	4000	4747	KOG1479		K15014	GO:0016021,GO:0006810,GO:0005337	AT3G09990		Nucleoside transporter family protein	0	1.03514	0.0150783	6.02875	0.000303029
Carubv10002985m	270.693	305.206	825.344	736.958		3.4.22.40			AT5G25770		alpha/beta-Hydrolases superfamily protein	0	1.39684	0.0150783	3.60104	0.000300603
Carubv10020412m	1520.92	1173.9	3232.87	3288.77					AT1G64770	NDF2,NDH45	NDH-dependent cyclic electron flow 1	0	1.24862	0.0150783	6.02921	0.000294638
Carubv10011427m	89	191	1058	989		3.2.1.39		GO:0005975,GO:0004553	AT1G30080		Glycosyl hydrolase superfamily protein	0	2.90452	0.0150783	2.43197	0.000288659
Carubv10017359m	1475	1620	4184	3573		2.7.11.1			AT2G02710	PLP,PLPA,PLPB,PLPC	PAS/LOV protein B	0	1.28021	0.015065	5.74452	0.000287115
Carubv10006897m	350.347	569.894	1328.43	1327.02	KOG3855	1.14.13.20		GO:0071949	AT1G24340	EMB2421,EMB260	FAD/NAD(P)-binding oxidoreductase family protein	0	1.5022	0.0146656	3.84943	0.000267792
Carubv10000044m	11469	11178	24001	23435		6.6.1.1	K03403	GO:0016851,GO:0009058	AT5G13630	ABAR,CCH,CCH1,CHLH,GUN5	magnesium-chelatase subunit chlH, chloroplast, putative / Mg-protoporphyrin IX chelatase, putative (CHLH)	0	1.02426	0.0145775	9.28171	0.000237268
Carubv10014049m	7547	6490	14909	15610		1.1.1.37	K00026	GO:0055114,GO:0016491,GO:0016616,GO:0019752	AT5G09660	PMDH2	peroxisomal NAD-malate dehydrogenase 2	0	1.08085	0.0145775	8.10406	0.000234149
Carubv10025461m	305	339	1119	1058			K11593	GO:0005515,GO:0003676	AT2G27880	AGO5	Argonaute family protein	0	1.71426	0.0145775	4.38906	0.000222605
Carubv10017942m	5876	4870	11750	12515			K08907	GO:0016020,GO:0009765	AT3G54890	LHCA1	photosystem I light harvesting complex gene 1	0	1.13696	0.0145775	8.83504	0.000220071
Carubv10001629m	1032	1155	4184	3412	KOG1623		K15382		AT5G23660	MTN3	homolog of Medicago truncatula MTN3	0	1.74796	0.0145775	5.54477	0.00021609
Carubv10001454m	356	490	1060	1073.62				GO:0043565,GO:0006355,GO:0003700	AT5G28650	ATWRKY74,WRKY74	WRKY DNA-binding protein 74	0	1.2949	0.0145775	3.42704	0.000211865
Carubv10001969m	539	866	1974	1875	KOG3227				AT5G28640	AN3,ATGIF1,GIF,GIF1	SSXT family protein	0	1.42757	0.0143146	3.63312	0.000195867
Carubv10024479m	16151.7	12046.8	38521.2	43757.6			K08912	GO:0016020,GO:0009765	AT2G34420	LHB1B2,LHCB1.5	photosystem II light harvesting complex gene B1B2	0	1.51378	0.0143146	10.8314	0.000195648
Carubv10004143m	972	1104	3229	2935					AT4G22200	AKT2,AKT2/3,AKT3,KT2/3	potassium transport 2/3	0	1.52826	0.0143146	5.22491	0.000194413
Carubv10020781m	7565	6407	15450	16284			K08909	GO:0016020,GO:0009765	AT1G61520	LHCA3	photosystem I light harvesting complex gene 3	0	1.14452	0.0142818	9.13216	0.000186738
Carubv10023861m	465.115	490.984	1038.63	1104.27			K08233		AT2G23600	ACL,ATME8,ATMES2,ME8,MES2	acetone-cyanohydrin lyase	0	1.12245	0.0142724	4.37305	0.000183666
Carubv10024372m	11380	11634	41895	36788					AT2G33830		Dormancy/auxin associated family protein	0	1.72811	0.0142724	8.86442	0.000181479
Carubv10026963m	5172.08	4966.55	11439.9	11629			K08914	GO:0016020,GO:0009765	AT5G54270	LHCB3,LHCB3*1	light-harvesting chlorophyll B-binding protein 3	0	1.14371	0.0142724	8.75999	0.000175211
Carubv10004942m	2594	2794	6365	5799		4.2.2.2	K01728		AT4G24780		Pectin lyase-like superfamily protein	0	1.13211	0.0142724	6.80132	0.000172956
Carubv10009359m	8365.49	7421.71	17487.8	17756.7	KOG4203	2.7.1.19	K00855	GO:0016301,GO:0008152,GO:0005524	AT1G32060	PRK	phosphoribulokinase	0	1.11808	0.0142724	8.58705	0.000158846
Carubv10005182m	8959.95	8613.28	24092.4	24423.2		3.5.5.1	K13035	GO:0016810,GO:0006807	AT3G44300	AtNIT2,NIT2	nitrilase 2	0	1.42284	0.0142724	8.50538	0.000148516
Carubv10007296m	4163.77	3497.85	9452.73	10413.6		4.1.1.39	K01602		AT5G38410		Ribulose bisphosphate carboxylase (small chain) family protein	0	1.33585	0.0142724	7.91497	0.000147565
Carubv10020852m	504	670	1493	1330					AT1G76590		PLATZ transcription factor family protein	0	1.22217	0.0142724	4.20384	0.000143907
Carubv10009230m	4102	3935	8497	8198	KOG1601			GO:0008270,GO:0005622,GO:0005515	AT1G25440		B-box type zinc finger protein with CCT domain	0	1.0123	0.0142724	6.9966	0.000142582
Carubv10000766m	328.783	358.458	1194.2	1100.71				GO:0055085,GO:0008324,GO:0006812	AT4G10310	ATHKT1,HKT1	high-affinity K+ transporter 1	0	1.6966	0.0142724	3.50394	0.000115804
Carubv10014147m	2076	1345	7728	9434	KOG1578	4.2.1.1	K01673	GO:0008270,GO:0004089	AT3G01500	ATBCA1,ATSABP3,CA1,SABP3	carbonic anhydrase 1	0	2.31651	0.0142724	7.74183	0.000112368
Carubv10006003m	2484.33	1802.83	6968.06	7102.3				GO:0006952	AT1G66100		Plant thionin	0	1.69416	0.0142724	7.14315	0.000100605
Carubv10014065m	1165.8	1311.63	3454.65	3103		1.10.3.11	K17893	GO:0055114,GO:0009916	AT3G22370	AOX1A,ATAOX1A	alternative oxidase 1A	0	1.36217	0.0142724	5.95524	9.59853e-05
Carubv10020042m	206	412	1842	1679		6.2.1.25		GO:0008152,GO:0003824	AT1G65890	AAE12	acyl activating enzyme 12	0	2.52043	0.0142724	2.55271	8.80063e-05
Carubv10001860m	1294	1689	3207	2991			K09422		AT4G09460	AtMYB6,MYB6	myb domain protein 6	0	1.02326	0.0142724	5.62538	8.51416e-05
Carubv10004683m	348	501	1589	1609		2.3.1.20,2.3.1.75	K15406	GO:0045017,GO:0004144	AT5G37300	WSD1	O-acyltransferase (WSD1-like) family protein	0	1.8765	0.0141951	3.30873	6.63426e-05
Carubv10022393m	4504	3854	11500	12006	KOG0069	1.1.1.81,1.1.1.29	K15893	GO:0055114,GO:0051287,GO:0016616,GO:0008152	AT1G68010	ATHPR1,HPR	hydroxypyruvate reductase	0	1.45292	0.0141951	7.43083	6.45715e-05
Carubv10019849m	1089.45	1633.54	4328	3890.44		5.4.99.41,5.4.99.40,5.4.99.39	K15815	GO:0003824	AT1G78960	ATLUP2,LUP2	lupeol synthase 2	0	1.5753	0.0141951	5.19921	6.42684e-05
Carubv10020941m	1900	1712	4195	3829		3.1.1.11		GO:0004857	AT1G62770		Plant invertase/pectin methylesterase inhibitor superfamily protein	0	1.11146	0.0137653	6.76863	5.82989e-05
Carubv10001757m	3614	2902	12194	14316	KOG1578	4.2.1.1	K01673	GO:0008270,GO:0004089	AT5G14740	BETA CA2,CA18,CA2	carbonic anhydrase 2	0	1.98681	0.0137653	7.70615	5.7658e-05
Carubv10017064m	564	477	1573	1750		1.14.13.68	K00517	GO:0055114,GO:0020037,GO:0016705,GO:0005506	AT3G26290	CYP71B26	cytochrome P450, family 71, subfamily B, polypeptide 26	0	1.65115	0.0137653	5.69252	5.65244e-05
Carubv10000072m	1597	2058	4263	3611					AT5G27220		Frigida-like protein	0	1.07007	0.0133488	5.69668	5.10988e-05
Carubv10018218m	2455	2583	9313	9396					AT3G26740	CCL	CCR-like	0	1.85163	0.0125149	7.28527	4.28104e-05
Carubv10025169m	529.401	457.67	1454.92	1352.39			K02717	GO:0019898,GO:0015979,GO:0009654,GO:0009523,GO:0005509	AT1G06680	OE23,OEE2,PSBP-1,PSII-P	photosystem II subunit P-1	0	1.48361	0.012341	4.48111	4.12105e-05
Carubv10005662m	1256	1152.21	2699	2491			K14484	GO:0006355,GO:0005634	AT4G14550	IAA14,SLR	indole-3-acetic acid inducible 14	0	1.06806	0.0113422	5.85137	3.23324e-05
Carubv10023266m	1751	2133	4133	4266		5.1.3.5	K12448		AT1G30620	HSR8,MUR4,UXE1	NAD(P)-binding Rossmann-fold superfamily protein	0	1.07688	0.0112926	6.29029	2.7859e-05
Carubv10024208m	575.896	613.83	1570	1596.63				GO:0007275	AT2G26580	YAB5	plant-specific transcription factor YABBY family protein	0	1.37153	0.0112926	4.12638	2.74453e-05
Carubv10005376m	666	704	2073	1678	KOG0724				AT5G37260	CIR1,RVE2	Homeodomain-like superfamily protein	0	1.40574	0.0112926	3.78288	2.16086e-05
Carubv10013869m	8778	8240	25804	26895		2.6.1.4,2.6.1.51,2.6.1.44,2.6.1.45	K00830		AT2G13360	AGT,AGT1,SGAT	alanine:glyoxylate aminotransferase	0	1.58855	0.0112926	8.77543	2.06096e-05
Carubv10006002m	1500.79	1383.3	12187.4	13245				GO:0006952	AT1G66100		Plant thionin	0	3.10026	0.0077466	6.80159	6.30933e-06
Carubv10020498m	1447	1292	5864.27	6785		1.1.3.15	K11517	GO:0016491	AT3G14420		Aldolase-type TIM barrel family protein	0	2.16654	0.00773066	7.04229	5.03708e-06
Carubv10010090m	517	639	3480	2794					AT1G20190	ATEXP11,ATEXPA11,ATHEXP ALPHA 1.14,EXP11,EXPA11	expansin 11	0	2.38797	0.00773066	4.9307	4.52747e-06
Carubv10020890m	4399	5010	27937	25217.6					AT1G56220		Dormancy/auxin associated family protein	0	2.45751	0.00773066	7.8926	4.35096e-06
Carubv10006008m	2333.21	2655.56	6609.59	6594.57				GO:0006952	AT1G66100		Plant thionin	0	1.36536	0.00692456	6.14559	2.81991e-06
Carubv10014802m	753	852	3123	2946			K16285	GO:0008270,GO:0005515	AT2G04240	XERICO	RING/U-box superfamily protein	0	1.8769	0.00268262	5.26988	6.55469e-07

## Sheet: B
Gene	CrWT_S13-1	CrWT_S13-2	htb_S13-1	htb_S13-2	KOG	KEGG/ec	KO	GO	Best-hit-arabi-name	arabi-symbol	arabi-defline	CrWT	htb	FDR	AveExpr	P value
Carubv10023815m	751.995	366.997	88	100	KOG0725	1.1.1.206,1.1.1.236	K08081		AT2G29350	SAG13	senescence-associated gene 13	0	-2.46914	0.170149	3.06142	0.0490298
Carubv10001255m	883	2000	421	99		4.1.2.13	K01623	GO:0006096,GO:0004332	AT5G03690		Aldolase superfamily protein	0	-2.71457	0.170103	3.5939	0.0488918
Carubv10015329m	340	192	81	64				GO:0004857	AT3G17152		Plant invertase/pectin methylesterase inhibitor superfamily protein	0	-1.82958	0.167251	3.30208	0.0476905
Carubv10016129m	828	1754	490	80		3.2.1.23		GO:0009341,GO:0005975,GO:0004565,GO:0030246,GO:0004553	AT2G16730	BGAL13	glycosyl hydrolase family 35 protein	0	-2.60928	0.164168	3.47288	0.0460762
Carubv10009839m	805.547	1115.84	402.446	506.862	KOG0143			GO:0055114,GO:0016491	AT1G14130		2-oxoglutarate (2OG) and Fe(II)-dependent oxygenase superfamily protein	0	-1.1276	0.163081	4.43168	0.0455452
Carubv10004226m	2649.03	2127.65	1056.97	548.227	KOG0254			GO:0055085,GO:0016021,GO:0022857	AT4G35300	TMT2	tonoplast monosaccharide transporter2	0	-1.66205	0.158777	5.79639	0.043464
Carubv10022604m	357	364	135	127				GO:0005524	AT2G40130		Double Clp-N motif-containing P-loop nucleoside triphosphate hydrolases superfamily protein	0	-1.49548	0.158307	3.51079	0.0431635
Carubv10026667m	495.255	526.344	216.767	199.034			K09284	GO:0006355,GO:0003700,GO:0007275	AT5G67180	TOE3	target of early activation tagged (EAT) 3	0	-1.33478	0.157979	3.6347	0.042898
Carubv10005691m	4111	3565	1875	1945					AT4G37450	AGP18,ATAGP18	arabinogalactan protein 18	0	-1.04647	0.157048	7.03326	0.0425159
Carubv10008405m	1359.53	818.415	518.94	550.112	KOG1187	2.7.11.1		GO:0006468,GO:0004672	AT1G26150	ATPERK10,PERK10	proline-rich extensin-like receptor kinase 10	0	-1.01635	0.155628	4.83871	0.0418788
Carubv10020114m	692.07	659.119	241.928	210.018		1.5.99.12	K00279	GO:0055114,GO:0050660,GO:0016491,GO:0019139,GO:0009690	AT1G75450	ATCKX5,ATCKX6,CKX5	cytokinin oxidase 5	0	-1.6125	0.153127	4.2185	0.0408198
Carubv10020881m	719.151	1093.61	310.598	677.14					AT1G71260	ATWHY2,WHY2	WHIRLY 2	0	-1.03471	0.152896	3.86793	0.0406025
Carubv10016897m	3276	3519	682	1617				GO:0046872	AT3G55980	ATSZF1,SZF1	salt-inducible zinc finger 1	0	-1.74452	0.152398	5.30244	0.0404107
Carubv10013962m	538.118	712.445	227	177			K10355		AT3G12110	ACT11	actin-11	0	-1.67491	0.150996	4.50522	0.039735
Carubv10025587m	323.795	209	67	60		2.3.1.20,2.3.1.75		GO:0045017,GO:0004144	AT2G38995		O-acyltransferase (WSD1-like) family protein	0	-2.04527	0.149672	3.06304	0.0391063
Carubv10023623m	1458	1809	612	553		1.11.1.7	K00430	GO:0055114,GO:0020037,GO:0006979,GO:0004601	AT2G37130		Peroxidase superfamily protein	0	-1.52111	0.147534	5.67385	0.0380069
Carubv10021561m	838	970	543	534					AT1G75520	SRS5	SHI-related sequence 5	0	-1.40553	0.143166	3.78974	0.0362404
Carubv10023058m	528.66	1033.71	11	37.9686	KOG0156	4.99.1.6		GO:0055114,GO:0020037,GO:0016705,GO:0005506	AT2G30770	CYP71A13	cytochrome P450, family 71, subfamily A, polypeptide 13	0	-5.22391	0.139131	2.0974	0.0344825
Carubv10000978m	1035	1574	572	600	KOG1399	1.14.13.168	K11816		AT5G25620	YUC6	Flavin-binding monooxygenase family protein	0	-1.73803	0.13682	4.77442	0.0334306
Carubv10000404m	1089.52	773.642	119.649	121.987			K07870	GO:0007264,GO:0005525	AT5G27540	emb2473,MIRO1	MIRO-related GTP-ase 1	0	-2.9523	0.136674	1.34991	0.0333504
Carubv10014397m	1661.33	1313.9	97.7821	951.89	KOG3126		K15040	GO:0055085,GO:0005741	AT3G01280	ATVDAC1,VDAC1	voltage dependent anion channel 1	0	-2.37988	0.134574	4.18519	0.032188
Carubv10023273m	465.146	521.03	170.956	215.603				GO:0043565,GO:0006355,GO:0003700	AT2G37260	ATWRKY44,DSL1,TTG2,WRKY44	WRKY family transcription factor family protein	0	-1.40651	0.133927	3.86037	0.0318401
Carubv10006600m	556.325	1187.15	166.465	110.686	KOG1454		K08233		AT4G37150	ATMES9,MES9	methyl esterase 9	0	-2.63985	0.129873	2.97819	0.0301148
Carubv10022833m	764	1857	270	294			K14487		AT2G23170	GH3.3	Auxin-responsive GH3 family protein	0	-2.13386	0.303338	4.41633	0.0299771
Carubv10006279m	588.811	591	169	323	KOG1187	2.7.11.1		GO:0006468,GO:0004672	AT4G23130	CRK5,RLK6	cysteine-rich RLK (RECEPTOR-like protein kinase) 5	0	-1.38845	0.128197	3.54299	0.0294508
Carubv10008884m	1550	1537	687	597			K15378		AT1G22710	ATSUC2,SUC2,SUT1	sucrose-proton symporter 2	0	-1.30595	0.124699	5.37606	0.0280721
Carubv10004357m	447	464	187	121			K14487		AT4G27260	GH3.5,WES1	Auxin-responsive GH3 family protein	0	-1.19484	0.232803	3.17311	0.0832006
Carubv10017441m	574	1030	293	65			K10355		AT3G46520	ACT12	actin-12	0	-2.51203	0.118476	2.68554	0.025629
Carubv10009926m	931	727	457	359				GO:0006355,GO:0003677	AT1G01720	ANAC002,ATAF1	NAC (No Apical Meristem) domain transcriptional regulator superfamily protein	0	-1.04351	0.117151	4.32918	0.0251515
Carubv10021242m	604.401	826.512	176.416	136.809					AT1G75830	LCR67,PDF1.1	low-molecular-weight cysteine-rich 67	0	-2.23281	0.115185	4.12781	0.0244856
Carubv10020856m	1301	3143	657	1136	KOG0048		K16166		AT1G56650	ATMYB75,MYB75,PAP1,SIAA1	production of anthocyanin pigment 1	0	-1.28708	0.113792	4.98817	0.0240967
Carubv10027436m	825	1246	364	286					AT5G56540	AGP14,ATAGP14	arabinogalactan protein 14	0	-1.69238	0.112096	4.11637	0.0235703
Carubv10026098m	1394	2053	416	342			K14487		AT5G54510	DFL1,GH3.6	Auxin-responsive GH3 family protein	0	-2.20296	0.110315	4.91165	0.0229564
Carubv10014689m	467	463	264	189			K14484	GO:0006355,GO:0005634	AT3G15540	IAA19,MSG2	indole-3-acetic acid inducible 19	0	-1.01301	0.740448	4.26732	0.573096
Carubv10006419m	533.325	645	120	100	KOG0023	1.1.1.91,1.1.1.195	K00083	GO:0055114,GO:0016491,GO:0008270	AT4G37990	ATCAD8,CAD-B2,ELI3,ELI3-2	elicitor-activated gene 3-2	0	-2.46203	0.106767	3.0596	0.0218265
Carubv10022875m	683	573	150	117			K14487		AT2G47750	GH3.9	putative indole-3-acetic acid-amido synthetase GH3.9	0	-2.25605	0.299481	4.881	0.126861
Carubv10008600m	1287.66	1078.73	484.684	740.1				GO:0005515	AT1G51570		Calcium-dependent lipid-binding (CaLB domain) plant phosphoribosyltransferase family protein	0	-1.03295	0.10458	4.07073	0.0211493
Carubv10008855m	3108	3181	1377	1446.07	KOG0254			GO:0055085,GO:0016021	AT1G11260	ATSTP1,STP1	sugar transporter 1	0	-1.19806	0.101323	6.45261	0.020185
Carubv10008100m	1086.69	1648.7	225.058	637.857	KOG0598	2.7.11.1	K06228	GO:0006468,GO:0005524,GO:0004672	AT1G50240	FU	Protein kinase family protein with ARM repeat domain	0	-1.90186	0.101322	4.38415	0.0201635
Carubv10004780m	1045	756	343	286		3.6.1.9		GO:0003824	AT4G29700		Alkaline-phosphatase-like family protein	0	-1.52861	0.100053	3.71981	0.0197776
Carubv10019970m	1044	1447	626	494			K13947	GO:0055085,GO:0016021	AT1G73590	ATPIN1,PIN1	Auxin efflux carrier family protein	0	-1.18046	0.0977669	4.52285	0.0191331
Carubv10018833m	1424	1113	472	264	KOG0014		K09264	GO:0006355,GO:0005634,GO:0003700,GO:0046983,GO:0003677	AT3G54340	AP3,ATAP3	K-box region and MADS-box transcription factor family protein	0	-1.85345	0.0977669	4.98856	0.0191022
Carubv10024085m	722	710	149	205					AT2G44300		Bifunctional inhibitor/lipid-transfer protein/seed storage 2S albumin superfamily protein	0	-2.07554	0.0974363	3.55013	0.0189204
Carubv10018482m	391	813	133	57	KOG1454	3.1.1.2			AT3G54240		alpha/beta-Hydrolases superfamily protein	0	-2.76159	0.0958729	2.3411	0.0184593
Carubv10005408m	535	669	240	160			K09419	GO:0043565,GO:0006355,GO:0005634,GO:0003700	AT4G36990	AT-HSFB1,ATHSF4,HSF4,HSFB1	heat shock factor 4	0	-1.65038	0.0946437	3.59031	0.0180545
Carubv10022941m	658	1246	95	26		3.1.1.11	K01051	GO:0004857,GO:0042545,GO:0030599,GO:0005618	AT2G45220		Plant invertase/pectin methylesterase inhibitor superfamily	0	-4.21052	0.0929693	1.99263	0.0174721
Carubv10024306m	297	296	37	78	KOG0537				AT2G46650	ATCB5-C,B5 #1,CB5-C	cytochrome B5 isoform C	0	-2.50141	0.0924934	3.30655	0.0172964
Carubv10000567m	1023	1062	202	189		3.6.3.43		GO:0016020,GO:0006810,GO:0005215	AT5G01180	ATPTR5,PTR5	peptide transporter 5	0	-2.45288	0.0917075	4.08484	0.0170995
Carubv10001309m	1011	762	318	350		2.4.1.43		GO:0016757	AT4G02130	GATL6,LGT10	galacturonosyltransferase 6	0	-1.4287	0.0906481	4.56809	0.0167376
Carubv10024094m	532	374	128	143	KOG1674				AT2G44740	CYCP4;1	cyclin p4;1	0	-1.73425	0.0901309	3.48639	0.0165675
Carubv10002680m	966	1634	309	339	KOG0867	2.5.1.18	K00799	GO:0005515	AT5G17220	ATGSTF12,GST26,GSTF12,TT19	glutathione S-transferase phi 12	0	-2.00643	0.0899702	5.04791	0.0164471
Carubv10026233m	848	577	201	183		1.5.99.12	K00279	GO:0055114,GO:0050660,GO:0016491,GO:0019139,GO:0009690	AT5G56970	ATCKX3,CKX3	cytokinin oxidase 3	0	-1.87746	0.0882943	4.27216	0.0159646
Carubv10026774m	700	1223	12	11		1.11.1.7	K00430	GO:0055114,GO:0020037,GO:0006979,GO:0004601	AT5G64120		Peroxidase superfamily protein	0	-6.3249	0.0861655	2.73898	0.0153159
Carubv10021006m	1303.78	889.442	325.261	223.564	KOG1030			GO:0005515	AT1G70790		Calcium-dependent lipid-binding (CaLB domain) family protein	0	-2.02073	0.086147	3.4405	0.0153027
Carubv10025828m	889.564	689.563	221.966	156.684		3.6.3.25		GO:0016887,GO:0005524,GO:0016021,GO:0006810,GO:0005215	AT5G61730	ATATH11,ATH11	ABC2 homolog 11	0	-2.08652	0.0842189	4.28674	0.0146241
Carubv10013730m	680	1069	335	416.557		2.3.1.103	K16296	GO:0006508,GO:0004185	AT3G10450	SCPL7	serine carboxypeptidase-like 7	0	-1.25366	0.0825053	4.20711	0.014172
Carubv10008371m	1106.51	899.295	497.306	298.384		3.2.1.37		GO:0005975,GO:0004553	AT1G02640	ATBXL2,BXL2	beta-xylosidase 2	0	-1.39131	0.0818645	5.06439	0.0140183
Carubv10003415m	2090	4633	768	139		3.1.1.11	K01051	GO:0042545,GO:0030599,GO:0005618	AT1G69940	ATPPME1,PPME1	Pectin lyase-like superfamily protein	0	-3.23795	0.0799366	4.61822	0.0134443
Carubv10008944m	1780	1838	795	1007					AT1G49750		Leucine-rich repeat (LRR) family protein	0	-1.06113	0.0796566	5.35607	0.0133842
Carubv10014593m	1300	2660	627	229					AT3G05930	GLP8	germin-like protein 8	0	-2.30762	0.0758944	4.34306	0.0123688
Carubv10016348m	696	1234	183	61	KOG1187	2.7.11.1		GO:0005515,GO:0006468,GO:0004672	AT3G13065	SRF4	STRUBBELIG-receptor family 4	0	-3.16348	0.075122	2.88451	0.0121818
Carubv10005460m	4743.04	7889.26	2704.36	3044.63					AT4G17940		Tetratricopeptide repeat (TPR)-like superfamily protein	0	-1.1303	0.0746187	6.53932	0.0120272
Carubv10000220m	1519	2797	923	943					AT5G18980		ARM repeat superfamily protein	0	-1.18997	0.072516	4.92772	0.0114521
Carubv10017004m	1089	968	511	488		3.1.1.11		GO:0004857,GO:0042545,GO:0030599,GO:0005618	AT3G59010	PME61	pectin methylesterase 61	0	-1.07725	0.0724138	4.82185	0.0114123
Carubv10011431m	1937	3568	906	170		1.3.3.8		GO:0055114,GO:0050660,GO:0016491	AT1G11770		FAD-binding Berberine family protein	0	-2.72758	0.0709684	4.44164	0.0110639
Carubv10011600m	532	921	153	77	KOG1187	2.7.11.1		GO:0005515,GO:0006468,GO:0004672	AT1G50610		Leucine-rich repeat protein kinase family protein	0	-2.74141	0.0691946	2.50038	0.010599
Carubv10022736m	551	910	140	237			K05391	GO:0055085,GO:0016020,GO:0006811,GO:0005216	AT2G46430	ATCNGC3,CNGC3,CNGC3.C	cyclic nucleotide gated channel 3	0	-2.03434	0.0672733	1.97173	0.0101365
Carubv10023006m	842.919	1138.04	180.615	210.643			K13424	GO:0043565,GO:0006355,GO:0003700	AT2G38470	ATWRKY33,WRKY33	WRKY DNA-binding protein 33	0	-2.37649	0.0666244	3.18451	0.0100007
Carubv10004440m	897	826	236	276	KOG0156		K09755	GO:0055114,GO:0020037,GO:0016705,GO:0005506	AT4G36220	CYP84A1,FAH1	ferulic acid 5-hydroxylase 1	0	-1.79337	0.0661562	3.38842	0.00983744
Carubv10025948m	1498	1503.28	640	644					AT5G60760		P-loop containing nucleoside triphosphate hydrolases superfamily protein	0	-1.26754	0.0635858	4.99297	0.00919244
Carubv10003355m	574	899	201	32					AT5G26717		Putative membrane lipoprotein	0	-3.18599	0.0631866	2.41712	0.0090987
Carubv10009749m	1413	2686	287	345	KOG0143	1.14.17.4	K05933	GO:0055114,GO:0016491	AT1G05010	ACO4,EAT1,EFE	ethylene-forming enzyme	0	-2.68175	0.0627729	4.53376	0.00896484
Carubv10010042m	3727	3015	1489	1693	KOG0406	2.5.1.18	K00799	GO:0005515	AT1G10370	ATGSTU17,ERD9,GST30,GST30B	Glutathione S-transferase family protein	0	-1.12132	0.062592	6.04616	0.00891113
Carubv10008668m	1291.37	1490.09	697.855	679.227				GO:0005515	AT1G08860	BON3	Calcium-dependent phospholipid-binding Copine family protein	0	-1.05332	0.061427	4.48993	0.0086252
Carubv10027945m	1180	2291	275	459		2.4.2.51	K17193	GO:0016758,GO:0008152	AT5G54060	UF3GT	UDP-glucose:flavonoid 3-o-glucosyltransferase	0	-2.27384	0.0602082	5.21303	0.00829024
Carubv10022976m	527	818	144	170	KOG0156	1.14.13.21		GO:0055114,GO:0020037,GO:0016705,GO:0005506	AT2G46660	CYP78A6	cytochrome P450, family 78, subfamily A, polypeptide 6	0	-2.13391	0.0594838	3.11296	0.00811911
Carubv10017869m	1101.72	1094.4	419.337	375.313		3.5.1.98			AT3G44750	ATHD2A,HD2A,HDA3,HDT1	histone deacetylase 3	0	-1.50583	0.0590034	4.08205	0.00797001
Carubv10009281m	738.525	417.883	0.187452	1.61503		2.7.11.1		GO:0006468,GO:0005524,GO:0004672	AT1G31420	FEI1	Leucine-rich repeat protein kinase family protein	0	-8.8456	0.0582157	-0.593189	0.00782547
Carubv10028034m	674	1078	179	78				GO:0005515	AT5G49920		Octicosapeptide/Phox/Bem1p family protein	0	-2.88736	0.057763	2.91085	0.00771083
Carubv10007247m	1318	1092.4	583.447	518.441		3.4.16.2	K01285	GO:0008236,GO:0006508	AT2G24280		alpha/beta-Hydrolases superfamily protein	0	-1.1603	0.0575358	5.35132	0.00762895
Carubv10009766m	3303	3325	1583	1808				GO:0005515	AT1G09070	(AT)SRC2,SRC2	soybean gene regulated by cold-2	0	-1.01269	0.057036	6.16663	0.00751158
Carubv10005388m	1013	1010	493	545	KOG0223		K09874	GO:0016020,GO:0006810,GO:0005215	AT4G18910	ATNLM2,NIP1;2,NLM2	NOD26-like intrinsic protein 1;2	0	-1.01003	0.0556584	4.86269	0.00720951
Carubv10005316m	2472	2054	1149	1103	KOG1502			GO:0050662,GO:0003824	AT4G30470		NAD(P)-binding Rossmann-fold superfamily protein	0	-1.04119	0.0550904	6.3341	0.00710263
Carubv10006698m	1659	2809	607	135				GO:0004857	AT4G24640	APPB1	Plant invertase/pectin methylesterase inhibitor superfamily protein	0	-2.91518	0.0543969	4.09703	0.00696022
Carubv10016070m	562	903	210	128		2.7.11.1		GO:0006468,GO:0004672	AT3G20530		Protein kinase superfamily protein	0	-2.17028	0.0541258	2.92958	0.0069123
Carubv10011644m	1151	2192	448	625				GO:0016747	AT1G03940		HXXXD-type acyl-transferase family protein	0	-1.64685	0.0540126	5.20051	0.00689311
Carubv10021942m	547	879	284	235	KOG1520	4.3.3.2			AT1G74020	SS2	strictosidine synthase 2	0	-1.48384	0.0533711	2.84023	0.00675942
Carubv10027572m	3346.01	5030.23	1071.04	566.616				GO:0055085	AT5G55930	ATOPT1,OPT1	oligopeptide transporter 1	0	-2.41877	0.0530273	5.40737	0.00668996
Carubv10011156m	716	867	186	202	KOG0907	1.6.5.4	K03671	GO:0045454,GO:0015035,GO:0006662	AT1G45145	ATH5,ATTRX5,LIV1,TRX5	thioredoxin H-type 5	0	-2.07013	0.0526047	3.68488	0.00659354
Carubv10026906m	4220.92	3222.84	1606.92	1825.95	KOG2620			GO:0016020	AT5G62740	ATHIR1,HIR1	SPFH/Band 7/PHB domain-containing membrane-associated protein family	0	-1.15038	0.0516257	6.17939	0.00638433
Carubv10021938m	1288	1412	746	494	KOG0123		K13126	GO:0003723,GO:0003676	AT1G71770	PAB5	poly(A)-binding protein 5	0	-1.17834	0.0506242	4.7499	0.00616413
Carubv10025993m	776	1220	295	114	KOG1187	2.7.11.1		GO:0005515,GO:0006468,GO:0004672	AT5G45840		Leucine-rich repeat protein kinase family protein	0	-2.43372	0.0495147	3.20361	0.00592015
Carubv10004596m	1018.45	1195.93	258.328	409.197					AT4G17230	SCL13	SCARECROW-like 13	0	-1.82033	0.0494755	4.34955	0.00590949
Carubv10020153m	4481	5530	1543	1633			K15378		AT1G71880	ATSUC1,SUC1	sucrose-proton symporter 1	0	-1.6899	0.0490212	7.05196	0.00582514
Carubv10025607m	733	737	305	304					AT2G34700		Pollen Ole e 1 allergen and extensin family protein	0	-1.3089	0.0487301	2.95768	0.0057638
Carubv10017567m	4346	4415	77	176		3.2.1.39		GO:0005975,GO:0004553	AT3G57260	BG2,BGL2,PR-2,PR2	beta-1,3-glucanase 2	0	-5.28431	0.0486602	3.83869	0.00574664
Carubv10024107m	762	624	110	80				GO:0009055	AT2G44790	UCC2	uclacyanin 2	0	-2.89172	0.0486356	3.92376	0.00573387
Carubv10018461m	1404	1961	348	287		2.4.1.207	K08235	GO:0048046,GO:0016762,GO:0006073,GO:0005618,GO:0005975,GO:0004553	AT3G48580	XTH11	xyloglucan endotransglucosylase/hydrolase 11	0	-2.43011	0.0474144	4.53914	0.00544891
Carubv10015726m	1604	2389	610	149		3.1.1.11		GO:0042545,GO:0030599,GO:0005618	AT3G17060		Pectin lyase-like superfamily protein	0	-2.70067	0.0470886	4.05128	0.00535394
Carubv10024850m	508	802	147	80	KOG0266	2.7.11.7		GO:0005515	AT2G26490		Transducin/WD40 repeat-like superfamily protein	0	-2.60809	0.0470104	2.27884	0.00533149
Carubv10016851m	1980.45	3089.47	507.123	1205.69					AT3G59910		Ankyrin repeat family protein	0	-1.73022	0.0464772	5.46773	0.00523521
Carubv10015454m	2030	3198	996	224		1.10.3.3		GO:0055114,GO:0016491,GO:0005507	AT3G13390	sks11	SKU5 similar 11	0	-2.41637	0.0464772	4.55057	0.00522951
Carubv10013826m	663	988	245	77					AT3G19310		PLC-like phosphodiesterases superfamily protein	0	-2.58802	0.0463293	2.71942	0.00519215
Carubv10003788m	3597	5490	1406	273	KOG0382	4.2.1.1	K01674		AT5G04180	ACA3,ATACA3	alpha carbonic anhydrase 3	0	-2.81694	0.0463274	5.14084	0.00517584
Carubv10017416m	847	612	145	137		3.2.1.15	K01184		AT3G59850		Pectin lyase-like superfamily protein	0	-2.36782	0.0463274	2.84607	0.00516548
Carubv10007026m	905	1451	298	169	KOG0702			GO:0005096	AT4G32630		ArfGap/RecO-like zinc finger domain-containing protein	0	-2.38367	0.0458942	3.23844	0.00505367
Carubv10010018m	3156	3504	1153	1756			K13464		AT1G19180	JAZ1,TIFY10A	jasmonate-zim-domain protein 1	0	-1.26887	0.0456528	5.94907	0.00499158
Carubv10011959m	3998	3683	1733	2155					AT1G12090	ELP	extensin-like protein	0	-1.03335	0.0456281	7.41547	0.00497213
Carubv10028459m	700.169	1051	285	103.039			K10355		AT3G46520	ACT12	actin-12	0	-2.35205	0.045612	2.84273	0.0049483
Carubv10008445m	11991	10681	8219	7056	KOG3133				AT1G52410	TSA1	TSK-associating protein 1	0	-1.11501	0.0453102	8.27849	0.00486758
Carubv10025671m	1377	2269	365	130				GO:0005515	AT2G26850		F-box family protein	0	-3.03787	0.0448379	3.83789	0.00478762
Carubv10027055m	862	1020	347	545					AT5G59820	RHL41,ZAT12	C2H2-type zinc finger family protein	0	-1.17035	0.0442933	3.09977	0.0046934
Carubv10004478m	858	1328.5	246	84					AT5G41780		myosin heavy chain-related	0	-2.91584	0.0441347	3.09349	0.00466805
Carubv10008628m	1665	2926	420	128	KOG0251			GO:0005543	AT1G03050		ENTH/ANTH/VHS superfamily protein	0	-3.26307	0.0437372	4.04948	0.00455183
Carubv10016847m	1272	1461	557	732		3.1.1.1	K18875	GO:0006629	AT3G48080		alpha/beta-Hydrolases superfamily protein	0	-1.1485	0.0436855	4.34485	0.00453293
Carubv10003776m	6953	14048	2260	351		3.1.1.11		GO:0042545,GO:0030599,GO:0005618	AT5G07420		Pectin lyase-like superfamily protein	0	-3.4775	0.0435334	6.21624	0.00451006
Carubv10011648m	845	1250	288	97	KOG0192	2.7.11.1		GO:0005515,GO:0006468,GO:0004672	AT1G04700		PB1 domain-containing protein tyrosine kinase	0	-2.64176	0.042819	3.06065	0.00436979
Carubv10001331m	2211.97	1926.09	1007.23	1043.64		2.7.1.20	K00856		AT5G03300	ADK2	adenosine kinase 2	0	-1.05026	0.0426324	5.8737	0.00432602
Carubv10005269m	5949.66	6685.33	2775	2930.24		3.6.4.13	K14563	GO:0008168,GO:0008033,GO:0006364,GO:0003723	AT4G25630	ATFIB2,FIB2	fibrillarin 2	0	-1.18658	0.0425384	6.75239	0.0043065
Carubv10025984m	1026	1112	449	513			K04079	GO:0051082,GO:0006950,GO:0006457,GO:0005524	AT5G52640	ATHS83,AtHsp90-1,ATHSP90.1,HSP81-1,HSP81.1,HSP83,HSP90.1	heat shock protein 90.1	0	-1.20227	0.0417163	5.21004	0.00415192
Carubv10014122m	1905.74	2097.76	1236.37	814.68					AT3G04630	WDL1	WVD2-like 1	0	-1.03179	0.0415651	5.01058	0.00412672
Carubv10012128m	1742	2619	486	118				GO:0055085,GO:0016021,GO:0015299,GO:0006812	AT1G08150	ATCHX5,CHX5	Cation/hydrogen exchanger family protein	0	-3.16194	0.041315	3.9143	0.00408638
Carubv10025210m	966	1467	313	135					AT2G22180		hydroxyproline-rich glycoprotein family protein	0	-2.55766	0.040791	3.41158	0.00400332
Carubv10007301m	800	1124	288	68		2.4.2.24		GO:0030244,GO:0016760,GO:0016020	AT4G38190	ATCSLD4,CSLD4	cellulose synthase like D4	0	-2.77689	0.0407824	2.92246	0.00399586
Carubv10025015m	1014	973	327	457	KOG0867	2.5.1.18,1.11.1.9	K00799	GO:0005515	AT2G30860	ATGSTF7,ATGSTF9,GLUTTR,GSTF9	glutathione S-transferase PHI 9	0	-1.41288	0.0406685	5.75042	0.00396151
Carubv10017905m	946.985	1274.74	337.676	376.162		3.5.1.98			AT3G44750	ATHD2A,HD2A,HDA3,HDT1	histone deacetylase 3	0	-1.67312	0.0406685	4.09112	0.00395828
Carubv10015151m	1040	1496	310	67		2.4.1.43		GO:0016757	AT3G06260	GATL4	galacturonosyltransferase-like 4	0	-3.12409	0.0399426	3.29827	0.00384802
Carubv10008256m	6690.12	6663.72	2389.25	2822.24	KOG0580	2.7.11.1		GO:0006468,GO:0004672	AT1G56130		Leucine-rich repeat transmembrane protein kinase	0	-1.4052	0.0398157	6.08447	0.00382008
Carubv10021674m	1103	1701	327	127			K07374	GO:0003924,GO:0007017,GO:0005874	AT1G64740	TUA1	alpha-1 tubulin	0	-2.7691	0.0397921	3.48183	0.00381075
Carubv10020293m	1104.74	1230.11	318.305	342.266		2.4.2.1	K07375	GO:0003924,GO:0007017,GO:0005874	AT1G75780	TUB1	tubulin beta-1 chain	0	-1.86477	0.0397921	4.79516	0.00380591
Carubv10009682m	514.555	653.006	281.691	219.376	KOG1303				AT1G08230	ATGAT1,GAT1	Transmembrane amino acid transporter family protein	0	-1.26678	0.0386319	3.72927	0.00357636
Carubv10001110m	730.919	619.01	275.042	264.417				GO:0005515	AT5G07240	IQD24	IQ-domain 24	0	-1.34403	0.0385468	3.77512	0.00355582
Carubv10017785m	974	1338	510	539				GO:0008146	AT3G50620		P-loop containing nucleoside triphosphate hydrolases superfamily protein	0	-1.17113	0.0381485	4.53124	0.00346701
Carubv10014916m	537	875	86	63					AT2G18660	PNP-A	plant natriuretic peptide A	0	-3.27272	0.0378085	1.82142	0.00342118
Carubv10000798m	3144	5574	1174	1532			K10757	GO:0016758,GO:0008152	AT5G17050	UGT78D2	UDP-glucosyl transferase 78D2	0	-1.68271	0.0369335	6.16582	0.00325638
Carubv10019628m	650	926	358	239	KOG0393		K04392	GO:0007264,GO:0005525	AT3G51300	ARAC11,ATRAC11,ATROP1,ROP1,ROP1AT	RHO-related protein from plants 1	0	-1.45014	0.0368152	3.16482	0.00324085
Carubv10028327m	1836.91	2773.63	332.195	97.3011	KOG2258	3.1.4.46		GO:0008081,GO:0006629,GO:0008889	AT5G58170	SVL5	SHV3-like 5	0	-3.66281	0.0362048	3.631	0.00312713
Carubv10001966m	2554	1611	608	638		5.5.1.6		GO:0016872	AT5G05270		Chalcone-flavanone isomerase family protein	0	-1.74428	0.0356742	6.40793	0.00304991
Carubv10012458m	1033	1636	740	591	KOG1030			GO:0005515	AT1G44120		Armadillo/beta-catenin-like repeat ; C2 calcium/lipid-binding domain (CaLB) protein	0	-1.01432	0.0356742	4.33738	0.00304736
Carubv10009221m	646	938	176	72	KOG0229	2.7.1.68	K00889	GO:0046488,GO:0016307	AT1G01460	ATPIPK11,PIPK11	Phosphatidylinositol-4-phosphate 5-kinase, core	0	-2.82498	0.0355652	2.70727	0.00302122
Carubv10017349m	1878	2169	364	497				GO:0043565,GO:0006355,GO:0003700	AT3G56400	ATWRKY70,WRKY70	WRKY DNA-binding protein 70	0	-2.30069	0.0355498	3.87591	0.00301688
Carubv10012894m	2166.98	2103.08	833.151	1044.34	KOG2101		K17925	GO:0035091	AT2G15900		Phox-associated domain;Phox-like;Sorting nexin, C-terminal	0	-1.23941	0.0350487	4.91646	0.00293787
Carubv10011223m	1050	1515	288	73	KOG0251			GO:0005543	AT1G25240		ENTH/VHS/GAT family protein	0	-3.13463	0.0346713	3.28023	0.00285333
Carubv10002862m	2388	3728	870	243		4.2.2.2	K01728	GO:0030570	AT5G15110		Pectate lyase family protein	0	-2.6908	0.0346565	4.6448	0.00283394
Carubv10023522m	715	929	235	67	KOG0143	1.14.11.13			AT2G38500		2-oxoglutarate (2OG) and Fe(II)-dependent oxygenase superfamily protein	0	-2.72114	0.03424	2.79199	0.00276667
Carubv10001347m	1001	1089	411	455	KOG0143	1.14.11.9		GO:0055114,GO:0016491	AT5G24530	DMR6	2-oxoglutarate (2OG) and Fe(II)-dependent oxygenase superfamily protein	0	-1.31812	0.0340494	4.44838	0.00271774
Carubv10004113m	499	774	81	128	KOG0472			GO:0005515	AT4G13820		Leucine-rich repeat (LRR) family protein	0	-2.67727	0.0339683	2.17457	0.00270574
Carubv10009949m	1672	1629	702	999			K09286	GO:0006355,GO:0003700	AT1G22190		Integrase-type DNA-binding superfamily protein	0	-1.02823	0.0336429	4.61595	0.00263049
Carubv10027711m	13304	22154	3963	1043		3.2.1.15		GO:0005975,GO:0004650	AT5G48140		Pectin lyase-like superfamily protein	0	-3.11115	0.0333734	7.08238	0.00259992
Carubv10011602m	803	922	491	378	KOG0133	4.1.99.3	K01669	GO:0006281,GO:0003904	AT1G12370	PHR1,UVR2	photolyase 1	0	-1.03296	0.0333507	4.02661	0.00258863
Carubv10020799m	634	798	24	15					AT1G75040	PR-5,PR5	pathogenesis-related gene 5	0	-5.23599	0.0332238	1.96627	0.00255887
Carubv10001321m	1453.08	1385.99	640.958	670.583	KOG2289			GO:0016021,GO:0004252,GO:0006508	AT5G07250	ATRBL3,RBL3	RHOMBOID-like protein 3	0	-1.1575	0.0329615	5.18762	0.00250473
Carubv10003840m	869	1211	243	94					AT5G25340		Ubiquitin-like superfamily protein	0	-2.78709	0.0325639	3.13711	0.002448
Carubv10019418m	17033	25082	4975	1354		3.1.1.11		GO:0004857,GO:0042545,GO:0030599,GO:0005618	AT3G62170	VGDH2	VANGUARD 1 homolog 2	0	-3.03079	0.0325639	7.33458	0.00244779
Carubv10013483m	6193	7227.86	3083	3306		3.2.1.21	K05350	GO:0005975,GO:0004553	AT3G18080	BGLU44	B-S glucosidase 44	0	-1.10838	0.0324276	6.77404	0.00242718
Carubv10005497m	1197	1772	539	774			K09286	GO:0006355,GO:0003700	AT4G17500	ATERF-1,ERF-1	ethylene responsive element binding factor 1	0	-1.23255	0.0323466	4.79812	0.00240532
Carubv10012235m	5533	8252	1830	459		1.10.3.3	K00423	GO:0055114,GO:0016491,GO:0005507	AT1G55570	sks12	SKU5 similar 12	0	-2.89943	0.0321987	5.79334	0.00238314
Carubv10016305m	1007	1496	292	118					AT3G25165	RALFL25	ralf-like 25	0	-2.74753	0.032119	3.228	0.00236728
Carubv10015933m	1046	1659	410	245		3.1.1.11	K01051	GO:0004857,GO:0042545,GO:0030599,GO:0005618	AT3G06830		Plant invertase/pectin methylesterase inhibitor superfamily	0	-2.08528	0.0317816	3.73125	0.00231788
Carubv10000868m	2254.32	3450.88	1167.57	1533.32	KOG0254			GO:0055085,GO:0022857,GO:0016021	AT4G04750		Major facilitator superfamily protein	0	-1.10367	0.0317816	6.2865	0.00231719
Carubv10007403m	885	1234	282	125					AT4G15200	AFH3,FH3	formin 3	0	-2.50203	0.0316922	3.2168	0.00229987
Carubv10003818m	2865	4702	653	222		3.1.1.11	K01051	GO:0004857,GO:0042545,GO:0030599,GO:0005618	AT5G27870		Plant invertase/pectin methylesterase inhibitor superfamily	0	-3.27173	0.0310593	4.71292	0.00221599
Carubv10010680m	720	642	191	234			K14488	GO:0009733	AT1G19830		SAUR-like auxin-responsive protein family	0	-1.71886	0.0305677	3.54776	0.002161
Carubv10019329m	3845	6194	1288	303		3.2.1.4	K01179	GO:0005975,GO:0004553	AT3G43860	AtGH9A4,GH9A4	glycosyl hydrolase 9A4	0	-2.94678	0.0305677	5.28689	0.00214904
Carubv10013951m	13323	14811	6576	7013			K14753	GO:0005515	AT3G18130	RACK1C_AT	receptor for activated C kinase 1C	0	-1.08964	0.0305645	7.83836	0.00213588
Carubv10017760m	2206	1564	166	151			K06911		AT3G59220	ATPIRIN1,PRN,PRN1	pirin	0	-3.58544	0.0305578	4.66939	0.00213292
Carubv10025098m	1447	2151	392	123	KOG0706		K12493	GO:0005096	AT2G35210	AGD10,MEE28,RPA	root and pollen arfgap	0	-3.01935	0.0304722	3.81385	0.00211454
Carubv10002460m	1436	2050	518	168				GO:0004857	AT4G02250		Plant invertase/pectin methylesterase inhibitor superfamily protein	0	-2.55035	0.0301445	3.89886	0.00208689
Carubv10004412m	575	1072	67	75			K14487		AT4G37390	AUR3,BRU6,GH3-2,GH3.2,YDK1	Auxin-responsive GH3 family protein	0	-3.52914	0.504865	4.1107	0.00205061
Carubv10003659m	1753	2555	501	162	KOG0027		K13448		AT4G03290		EF hand calcium-binding protein family	0	-2.90375	0.0293129	4.06575	0.00196724
Carubv10021868m	958	1383	283	128					AT2G04115		Plant self-incompatibility protein S1 family	0	-2.62143	0.0289173	3.1673	0.00192185
Carubv10021004m	2012.34	3800.89	727.206	450.474	KOG1030			GO:0005515	AT1G70790		Calcium-dependent lipid-binding (CaLB domain) family protein	0	-2.29655	0.0286675	4.62306	0.00187023
Carubv10020458m	688	933	341	231	KOG1187	2.7.11.1		GO:0006468,GO:0005524,GO:0004672	AT1G74490		Protein kinase superfamily protein	0	-1.5533	0.0283416	3.40326	0.00181204
Carubv10016378m	895	1298	221	103			K14488	GO:0009733	AT3G20220		SAUR-like auxin-responsive protein family	0	-2.86476	0.0280816	3.06123	0.00178855
Carubv10015422m	1260	1770	318	102		2.7.11.1		GO:0006468,GO:0005524,GO:0004672	AT2G07040	ATPRK2A,PRK2A	Leucine-rich repeat protein kinase family protein	0	-3.06708	0.0280771	3.52854	0.00178525
Carubv10019937m	1128.3	1792.33	494.335	296.408				GO:0005515	AT1G64610		Transducin/WD40 repeat-like superfamily protein	0	-1.9214	0.0280492	3.5488	0.00177735
Carubv10013938m	2012	3076	701	249		6.3.2.19		GO:0005515	AT3G04360		Calcium-dependent lipid-binding (CaLB domain) family protein	0	-2.57934	0.027911	4.34068	0.0017595
Carubv10021293m	2183	2129	976	1019	KOG1269	2.1.1.143,2.1.1.142	K08242	GO:0008168,GO:0008152,GO:0006694	AT1G76090	SMT3	sterol methyltransferase 3	0	-1.15389	0.0274523	5.72033	0.00172164
Carubv10017684m	2187	3005	652	199					AT3G52460		hydroxyproline-rich glycoprotein family protein	0	-2.83374	0.0272861	4.31543	0.00169344
Carubv10013026m	1304	2351	621	694		2.7.11.1	K14509	GO:0005515,GO:0000160	AT3G23150	ETR2	Signal transduction histidine kinase, hybrid-type, ethylene sensor	0	-1.46645	0.0272861	4.39444	0.00169202
Carubv10014303m	2218	2977	1260	737	KOG1673		K07976	GO:0007264,GO:0005525	AT3G21700	ATSGP2,SGP2	Ras-related small GTP-binding family protein	0	-1.44991	0.0270893	4.91813	0.0016724
Carubv10024061m	974.01	1115.67	532.815	386.049		5.4.2.8	K17497	GO:0009298,GO:0005737,GO:0004615	AT2G45790	ATPMM,PMM	phosphomannomutase	0	-1.23204	0.0262036	4.28429	0.00157717
Carubv10008854m	2094	1509	558	494				GO:0016020,GO:0006810,GO:0005215	AT1G15960	ATNRAMP6,NRAMP6	NRAMP metal ion transporter 6	0	-1.79389	0.0262036	5.28635	0.0015729
Carubv10015541m	19377.4	27527.1	4866.19	1429.43		3.2.1.15		GO:0005975,GO:0004650	AT3G07840		Pectin lyase-like superfamily protein	0	-3.16817	0.0261686	7.52301	0.0015644
Carubv10026295m	772.088	1063.31	426.162	362.319			K09285	GO:0006355,GO:0003700,GO:0007275	AT5G65510	AIL7	AINTEGUMENTA-like 7	0	-1.24869	0.0260076	3.7875	0.00154207
Carubv10019495m	1464	2660	536	687		2.3.1.172		GO:0016747	AT3G29590	AT5MAT	HXXXD-type acyl-transferase family protein	0	-1.75823	0.0255921	5.58733	0.00150909
Carubv10008888m	1083	1708	401	390	KOG0156		K00517	GO:0055114,GO:0020037,GO:0016705,GO:0005506	AT1G11600	CYP77B1	cytochrome P450, family 77, subfamily B, polypeptide 1	0	-1.82709	0.0254675	2.38251	0.00149343
Carubv10003078m	840	705	247	251		3.1.1.11		GO:0042545,GO:0030599,GO:0005618	AT5G26810		Pectin lyase-like superfamily protein	0	-1.65667	0.025449	3.7903	0.00148822
Carubv10021953m	4438	6586	1548	482		3.4.14.10		GO:0006508,GO:0004252	AT1G66210		Subtilisin-like serine endopeptidase family protein	0	-2.66028	0.0252709	5.47802	0.00145928
Carubv10010030m	835	933	447	408			K14492	GO:0000160	AT1G10470	ARR4,ATRR1,IBC7,MEE7	response regulator 4	0	-1.08762	0.0252476	4.20338	0.00145514
Carubv10013836m	1472	1861	906.572	647.551			K15889	GO:0016787,GO:0008152	AT3G02410	ICME-LIKE2	alpha/beta-Hydrolases superfamily protein	0	-1.14486	0.025032	4.54019	0.00143826
Carubv10025227m	1368	1969	360	178	KOG0048		K09422		AT2G32460	ATM1,ATMYB101,MYB101	myb domain protein 101	0	-2.72089	0.0248908	3.7789	0.00142517
Carubv10007134m	2096	3788	643	750			K12338	GO:0016758,GO:0008152	AT4G14090		UDP-Glycosyltransferase superfamily protein	0	-2.06956	0.0248717	5.67727	0.00141524
Carubv10024972m	1205	1412	366	615				GO:0043565,GO:0006355,GO:0003700	AT2G40750	ATWRKY54,WRKY54	WRKY DNA-binding protein 54	0	-1.52294	0.0247432	3.70749	0.00140463
Carubv10025117m	2827.33	4145.99	683.851	199.035	KOG2381	2.7.1.67		GO:0016773	AT2G40850	ATPI4K GAMMA 1,PI4K GAMMA 1	phosphoinositide 4-kinase gamma 1	0	-3.21288	0.0245212	4.46653	0.00138529
Carubv10005533m	1118.57	1471.69	515.853	321.585		3.1.3.2		GO:0003993	AT4G25150		HAD superfamily, subfamily IIIB acid phosphatase	0	-1.68285	0.0240798	3.8751	0.00133755
Carubv10005837m	662	893	179	89					AT4G28280	LLG3	LORELEI-LIKE-GPI ANCHORED PROTEIN 3	0	-2.64273	0.0240795	2.75152	0.00133165
Carubv10021963m	1412	2006	453	200				GO:0005089	AT1G79860	ATROPGEF12,MEE64,ROPGEF12	RHO guanyl-nucleotide exchange factor 12	0	-2.5025	0.0240582	3.84621	0.00132825
Carubv10013218m	1725	2570	484	179	KOG1187	2.7.11.1		GO:0006468,GO:0004672	AT2G18470	PERK4	roline-rich extensin-like receptor kinase 4	0	-2.85274	0.0239018	4.08291	0.00130625
Carubv10006573m	17154	24652	4879	1763		3.2.1.23		GO:0009341,GO:0005975,GO:0004565,GO:0004553,GO:0030246	AT4G35010	BGAL11	beta-galactosidase 11	0	-2.84905	0.0231909	7.31142	0.00125229
Carubv10000750m	2251	2350	1237	939		5.5.1.4	K01858	GO:0008654,GO:0006021,GO:0004512	AT5G10170	ATMIPS3,MIPS3	myo-inositol-1-phosphate synthase 3	0	-1.1326	0.0231909	5.08023	0.00124291
Carubv10021150m	749.71	1015.67	362.82	420.679					AT3G55850	LAF3,LAF3 ISF1,LAF3 ISF2	Amidohydrolase family	0	-1.21436	0.0231254	3.5619	0.00123368
Carubv10019481m	947.374	847.056	463.629	439.51		3.2.1.39		GO:0005975,GO:0004553	AT2G01630		O-Glycosyl hydrolases family 17 protein	0	-1.0238	0.0230927	4.12413	0.00123006
Carubv10004165m	1049.78	1462.02	374.092	159		3.4.14.10		GO:0006508,GO:0004252	AT4G21323		Subtilase family protein	0	-2.36567	0.0230055	3.47428	0.00121604
Carubv10003366m	591.761	538.697	0	0	KOG0156		K00517	GO:0055114,GO:0020037,GO:0016705,GO:0005506	AT5G04660	CYP77A4	cytochrome P450, family 77, subfamily A, polypeptide 4	0	-10.1718	0.0230055	2.4875	0.00121406
Carubv10011360m	967	1265	335	142			K09519		AT1G44160		HSP40/DnaJ peptide-binding protein	0	-2.36359	0.0229894	3.30066	0.00120583
Carubv10009782m	700.033	817.713	299.877	334.931					AT1G14440	AtHB31,HB31	homeobox protein 31	0	-1.30437	0.022889	3.21951	0.00119497
Carubv10015936m	731	960	199	84				GO:0005515	AT1G11810		F-box associated ubiquitination effector family protein	0	-2.72497	0.022806	2.24907	0.00118507
Carubv10024654m	8532	10737	3095	1280					AT2G23900		Pectin lyase-like superfamily protein	0	-2.30223	0.0225399	6.53593	0.00115839
Carubv10027847m	812	1072	280	133				GO:0060236,GO:0032147,GO:0005874,GO:0005819	AT5G62240		Cell cycle regulated microtubule associated protein	0	-2.30091	0.022535	3.13564	0.0011563
Carubv10028322m	1655	2119	1154	728	KOG0583	2.7.11.1	K07198	GO:0007165	AT5G58380	CIPK10,PKS2,SIP1,SNRK3.8	SOS3-interacting protein 1	0	-1.06702	0.022535	5.02018	0.00114782
Carubv10008453m	1118	1515	292	116	KOG1187	2.7.11.1		GO:0006468,GO:0004672	AT1G23540	AtPERK12,IGI1	Protein kinase superfamily protein	0	-2.84265	0.02244	3.36333	0.00112907
Carubv10003311m	2046	2861.52	646	233	KOG0032	2.7.11.1	K13412	GO:0006468,GO:0005524,GO:0004672	AT5G19360	CPK34	calcium-dependent protein kinase 34	0	-2.64793	0.02244	4.28082	0.0011256
Carubv10012072m	973	1212	291	123					AT1G28270	RALFL4	ralf-like 4	0	-2.5428	0.0223312	3.19235	0.00111492
Carubv10014334m	1579.86	2193.01	538.145	217.739		3.1.1.11		GO:0004857	AT3G36659		Plant invertase/pectin methylesterase inhibitor superfamily protein	0	-2.45774	0.0217644	4.01248	0.00107244
Carubv10015446m	1591.3	2090.59	462	176	KOG1471				AT2G18180		Sec14p-like phosphatidylinositol transfer family protein	0	-2.69222	0.0216581	3.88002	0.0010609
Carubv10015548m	2266	3278	655	272		2.7.11.1		GO:0006468,GO:0004672,GO:0005515	AT2G07040	ATPRK2A,PRK2A	Leucine-rich repeat protein kinase family protein	0	-2.70109	0.0216581	4.42772	0.0010599
Carubv10002747m	576	790	118	59					AT5G26060		Plant self-incompatibility protein S1 family	0	-3.05301	0.0216245	2.35746	0.00104265
Carubv10017276m	1437	1297	640	586	KOG1437				AT3G52370	FLA15	FASCICLIN-like arabinogalactan protein 15 precursor	0	-1.1943	0.0216245	5.44424	0.00103962
Carubv10011971m	1481	1959	437	190				GO:0004857	AT1G23350		Plant invertase/pectin methylesterase inhibitor superfamily protein	0	-2.58216	0.0215841	3.70083	0.00103535
Carubv10012584m	3601	5060	1432	582					AT1G49490		Leucine-rich repeat (LRR) family protein	0	-2.25125	0.0215152	5.32878	0.00102161
Carubv10000275m	2189	2526	1261	1130	KOG4591,KOG4199			GO:0005515	AT5G13060	ABAP1	ARMADILLO BTB protein 1	0	-1.01943	0.021416	5.40864	0.00101478
Carubv10021235m	1974.98	2383.82	450.723	487.005					AT5G44420	LCR77,PDF1.2,PDF1.2A	plant defensin 1.2	0	-2.25761	0.021416	5.58516	0.00101389
Carubv10008027m	23230	32120	7060	2745		3.6.3.6	K01535	GO:0046872,GO:0000166	AT3G42640	AHA8,HA8	H(+)-ATPase 8	0	-2.67694	0.0212215	7.76406	0.000995566
Carubv10015948m	14631	19253	4660	1953		3.1.1.11	K01051	GO:0004857,GO:0042545,GO:0030599,GO:0005618	AT3G05610		Plant invertase/pectin methylesterase inhibitor superfamily	0	-2.51654	0.0212215	7.10799	0.00099294
Carubv10004022m	1065	1405	613	463		3.6.4.1		GO:0005515,GO:0016459,GO:0005524,GO:0003774	AT4G27370	ATVIIIB,VIIIB	P-loop containing nucleoside triphosphate hydrolases superfamily protein	0	-1.2332	0.0210786	4.10932	0.000981998
Carubv10013695m	4548	6734	1523	545					AT2G15880		Leucine-rich repeat (LRR) family protein	0	-2.62564	0.0208275	5.50953	0.000960122
Carubv10025425m	2059	2792	577	253	KOG1311	2.3.1.225		GO:0008270	AT2G40990		DHHC-type zinc finger family protein	0	-2.66398	0.0208052	4.29597	0.000957399
Carubv10020059m	868	900	363	348		5.4.4.2	K02552	GO:0009058,GO:0008909	AT1G74710	ATICS1,EDS16,ICS1,SID2	ADC synthase superfamily protein	0	-1.35359	0.0206416	4.2083	0.000946508
Carubv10004619m	1846	1883	779	594	KOG0157			GO:0055114,GO:0020037,GO:0016705,GO:0005506	AT4G32170	CYP96A2	cytochrome P450, family 96, subfamily A, polypeptide 2	0	-1.48722	0.0203958	5.38499	0.000929754
Carubv10007031m	966	1285	543	370	KOG0748			GO:0016021	AT4G30850	HHP2	heptahelical transmembrane protein2	0	-1.34459	0.0203328	4.43018	0.000924066
Carubv10008364m	1862	2757.96	642	795		3.4.14.10		GO:0006508,GO:0004252	AT1G32960	ATSBT3.3,SBT3.3	Subtilase family protein	0	-1.71694	0.0203267	4.23812	0.000918825
Carubv10011346m	13930	19006	4540	1893				GO:0055085,GO:0016021,GO:0015299,GO:0006812	AT1G05580	ATCHX23,CHX23	cation/H+ exchanger 23	0	-2.51221	0.0202768	7.10947	0.000914918
Carubv10000652m	847.328	974.466	563.382	578.178		4.1.3.27	K01657	GO:0016833,GO:0009058	AT5G05730	AMT1,ASA1,JDL1,TRP5,WEI2	anthranilate synthase alpha subunit 1	0	-1.27549	0.0201419	4.06499	0.00090719
Carubv10015192m	7318	10080	2711	1184					AT3G19020		Leucine-rich repeat (LRR) family protein	0	-2.29704	0.020026	6.29583	0.000898709
Carubv10005466m	5262	5216	2031	2151	KOG1663	2.1.1.104	K00588	GO:0008171	AT4G34050	CCoAOMT1	S-adenosyl-L-methionine-dependent methyltransferases superfamily protein	0	-1.3685	0.0198057	7.25617	0.000882366
Carubv10023147m	900	1117	531	428	KOG1187	2.7.11.1	K04733	GO:0006468,GO:0005524,GO:0004672	AT2G28590		Protein kinase superfamily protein	0	-1.10969	0.0197153	4.27839	0.000872752
Carubv10012595m	8582.72	11479.5	2446.35	937		1.10.3.3		GO:0055114,GO:0016491,GO:0005507	AT1G55560	sks14	SKU5 similar 14	0	-2.74834	0.0196559	6.30782	0.000854883
Carubv10020438m	1192	1616	306	122	KOG1187	2.7.11.1		GO:0006468,GO:0005524,GO:0004672	AT1G61860		Protein kinase superfamily protein	0	-2.86458	0.0193115	3.44209	0.000835186
Carubv10019107m	1588	2260	517	230					AT3G58480		calmodulin-binding family protein	0	-2.47567	0.0191425	3.85128	0.0008232
Carubv10018690m	2753	3483	912	348		3.1.1.11		GO:0004857	AT3G62180		Plant invertase/pectin methylesterase inhibitor superfamily protein	0	-2.46106	0.0190252	4.70096	0.000813821
Carubv10025444m	3396	4962	953	360	KOG0032	2.7.11.1	K13412	GO:0006468,GO:0004672	AT2G31500	CPK24	calcium-dependent protein kinase 24	0	-2.81089	0.0190218	5.02067	0.00081151
Carubv10025074m	1853	2437	558	216	KOG0032	2.7.11.1	K13412	GO:0006468,GO:0004672	AT2G41860	CPK14	calcium-dependent protein kinase 14	0	-2.62593	0.0188915	4.06054	0.000797454
Carubv10015098m	1171	1538	335	128	KOG1187	2.7.11.1		GO:0005515,GO:0006468,GO:0004672	AT3G20190		Leucine-rich repeat protein kinase family protein	0	-2.71451	0.0188915	3.42702	0.000797204
Carubv10027565m	9438	12105	2767	1039					AT4G18596		Pollen Ole e 1 allergen and extensin family protein	0	-2.69195	0.018625	6.47077	0.000776237
Carubv10001850m	1474	1449	700	707			K16221		AT5G08330	TCP21	TCP family transcription factor 21	0	-1.09723	0.0184098	5.22711	0.000754129
Carubv10006922m	21298	26685	6985	3050			K15378		AT1G66570	ATSUC7,SUC7	sucrose-proton symporter 7	0	-2.41304	0.0181066	7.67612	0.000729987
Carubv10006692m	3623.7	5019.41	1103	429	KOG1471				AT4G36490	ATSFH12,SFH12	SEC14-like 12	0	-2.63931	0.018044	5.11018	0.000724521
Carubv10026606m	1278	1806	774	780				GO:0046983	AT5G65640	bHLH093	beta HLH protein 93	0	-1.0126	0.018044	4.2463	0.000723308
Carubv10007945m	1341.23	1953.99	586.394	533.617	KOG1187	2.7.11.1		GO:0006468,GO:0004672	AT2G07180		Protein kinase superfamily protein	0	-1.57462	0.018044	4.3539	0.000722355
Carubv10024513m	8038	10978	2318	926		3.1.1.11		GO:0004857,GO:0042545,GO:0030599,GO:0005618	AT2G26450		Plant invertase/pectin methylesterase inhibitor superfamily	0	-2.71584	0.0179295	6.20395	0.000709705
Carubv10002258m	1283.53	1841.85	386	309			K18635		AT5G15600	SP1L4	SPIRAL1-like4	0	-2.19137	0.0179295	4.22751	0.000705991
Carubv10018159m	821	1016	177	305					AT3G56710	SIB1	sigma factor binding protein 1	0	-2.03291	0.0179295	3.29773	0.000704125
Carubv10004599m	1228	1332	402	409	KOG1081	2.1.1.43		GO:0005515	AT4G30860	ASHR3,SDG4	SET domain group 4	0	-1.70019	0.0178979	3.95403	0.000695333
Carubv10016149m	19359	26713	5958	2645		4.2.2.2	K01728	GO:0030570	AT3G01270		Pectate lyase family protein	0	-2.56056	0.0178959	7.54494	0.00069234
Carubv10004311m	1173	1608	298	136				GO:0016021,GO:0006820,GO:0016020,GO:0005452	AT4G32510		HCO3- transporter family	0	-2.79336	0.0178959	3.55821	0.000691083
Carubv10025101m	7412	9678	2418	1030		3.1.1.11		GO:0004857	AT2G47050		Plant invertase/pectin methylesterase inhibitor superfamily protein	0	-2.46018	0.0178959	6.21409	0.00068977
Carubv10025567m	15660.2	21069	4661.59	1981.52		3.1.1.11	K01051	GO:0004857,GO:0042545,GO:0030599,GO:0005618	AT2G47040	VGD1	Plant invertase/pectin methylesterase inhibitor superfamily	0	-2.61994	0.0178959	7.19649	0.000689687
Carubv10026428m	1335	1958	371	229	KOG2338				AT5G54130		Calcium-binding endonuclease/exonuclease/phosphatase family	0	-2.50133	0.0178959	3.66508	0.000686645
Carubv10018993m	52565	71995	15474	6302		3.2.1.58	K05349	GO:0005975,GO:0004553	AT3G62710		Glycosyl hydrolase family protein	0	-2.68302	0.0177707	8.95955	0.000673826
Carubv10007359m	6910	9519.95	2492	1144	KOG1187	2.7.11.1		GO:0006468,GO:0004672	AT4G39110		Malectin/receptor-like protein kinase family protein	0	-2.30017	0.0176675	6.14105	0.000665958
Carubv10016049m	2074	2577	636	198	KOG1187	2.7.11.1		GO:0006468,GO:0004672	AT1G49270		Protein kinase superfamily protein	0	-2.70731	0.0176675	4.23068	0.000664996
Carubv10015465m	6606	9157	2042	831				GO:0031225,GO:0016049,GO:0010215	AT3G20580	COBL10	COBRA-like protein 10 precursor	0	-2.61162	0.0176675	6.00295	0.000662937
Carubv10012514m	13016	16750	4258	1980		4.2.2.2	K01728	GO:0030570	AT1G14420	AT59	Pectate lyase family protein	0	-2.38639	0.0175066	6.99223	0.0006511
Carubv10002106m	4167	3658	1846	1881				GO:0009055	AT5G15350	AtENODL17,ENODL17	early nodulin-like protein 17	0	-1.11004	0.0174666	6.80476	0.000647278
Carubv10003072m	1614	2236	449	234	KOG2987		K04712	GO:0006629	AT4G04930	DES-1-LIKE	fatty acid desaturase family protein	0	-2.57435	0.0171492	4.07063	0.000627139
Carubv10016104m	1192	1557	583	503					AT3G10040		sequence-specific DNA binding transcription factors	0	-1.36983	0.0171267	3.94621	0.00062086
Carubv10002925m	1561	2120	566	232	KOG0656		K18813	GO:0005634	AT5G02110	CYCD7,CYCD7;1	CYCLIN D7;1	0	-2.34141	0.0171267	3.50208	0.00061791
Carubv10023855m	916.157	1175.18	30	30	KOG4742	3.2.1.14	K01183	GO:0008061,GO:0016998,GO:0006032,GO:0004568	AT2G43590		Chitinase family protein	0	-5.13452	0.0170467	2.58227	0.000612283
Carubv10022412m	3402	4829	1230	514					AT1G61566	RALFL9	ralf-like 9	0	-2.36804	0.0169687	5.21177	0.00060731
Carubv10021986m	658	808	241	133	KOG2686	2.7.1.82	K14156	GO:0016773	AT1G71697	ATCK1,CK,CK1	choline kinase 1	0	-2.05883	0.0168244	3.22923	0.000596766
Carubv10003175m	920	1212	353	224				GO:0005515	AT5G14890		NHL domain-containing protein	0	-1.94073	0.0168244	3.66033	0.000591468
Carubv10017080m	761	998	369	341		2.7.11.1		GO:0006468,GO:0004672	AT4G23180	CRK10,RLK4	cysteine-rich RLK (RECEPTOR-like protein kinase) 10	0	-1.34262	0.0167435	3.06673	0.00058298
Carubv10018855m	5536.26	7758.06	1585.07	595.109		4.2.2.2	K01728	GO:0030570	AT2G02720		Pectate lyase family protein	0	-2.78071	0.0167435	5.66332	0.00058285
Carubv10026437m	3690	5123	1793	1248	KOG2197				AT5G54780		Ypt/Rab-GAP domain of gyp1p superfamily protein	0	-1.57771	0.0167435	5.64872	0.000582775
Carubv10024512m	27989.8	38336	8188.41	3577.48		3.1.1.11		GO:0004857,GO:0042545,GO:0030599,GO:0005618	AT2G47040	VGD1	Plant invertase/pectin methylesterase inhibitor superfamily	0	-2.6418	0.0167435	8.05634	0.000578759
Carubv10014170m	31494	29816	15020.6	13611				GO:0005515	AT3G12145	FLOR1,FLR1	Leucine-rich repeat (LRR) family protein	0	-1.14242	0.0167435	9.05827	0.000578043
Carubv10017495m	1967	2489	669	277		3.1.1.3		GO:0016788	AT2G03980		GDSL-like Lipase/Acylhydrolase superfamily protein	0	-2.37195	0.0167435	4.35429	0.000577916
Carubv10022573m	704	894	282	318	KOG0472	2.7.11.1		GO:0005515	AT2G25470	AtRLP21,RLP21	receptor like protein 21	0	-1.4577	0.0167435	3.93193	0.000576956
Carubv10000754m	2306	2134	683	674		1.14.13.21	K05280	GO:0055114,GO:0020037,GO:0016705,GO:0005506	AT5G07990	CYP75B1,D501,TT7	Cytochrome P450 superfamily protein	0	-1.75048	0.0167435	6.25254	0.000572108
Carubv10012546m	2150	2692	601	293					AT1G21925		Plant thionin family protein	0	-2.53566	0.0167435	4.3312	0.000570888
Carubv10024364m	1701	2327	521	256					AT2G33775	RALFL19	ralf-like 19	0	-2.46529	0.0167435	4.08204	0.000570188
Carubv10025915m	37839	39298	17837	15297		3.2.1.37	K15920	GO:0005975,GO:0004553	AT5G64570	ATBXL4,XYL4	beta-D-xylosidase 4	0	-1.26549	0.0167235	9.74336	0.000559809
Carubv10012316m	1340	1635	471	271		3.1.1.11		GO:0004857	AT1G48020	ATPMEI1,PMEI1	pectin methylesterase inhibitor 1	0	-2.07521	0.0166653	3.73552	0.000552805
Carubv10003395m	1039	1374	300	153	KOG1187	2.7.11.1		GO:0006468,GO:0004672	AT5G18910		Protein kinase superfamily protein	0	-2.50536	0.0166653	3.35895	0.000552696
Carubv10005194m	1309	1885	810	806	KOG3140				AT4G17790		SNARE associated Golgi protein family	0	-1.0038	0.0166653	4.67732	0.000548088
Carubv10011019m	3662	5022	1157	472					AT1G35490		bZIP family transcription factor	0	-2.55067	0.0166653	5.21193	0.000546063
Carubv10007498m	1529	2016	443	160					AT4G35610		zinc finger (C2H2 type) family protein	0	-2.73546	0.0162498	3.46277	0.000518809
Carubv10021734m	3164	4200	1092	392	KOG0251			GO:0005543	AT1G68110		ENTH/ANTH/VHS superfamily protein	0	-2.48251	0.0159878	4.97783	0.000503933
Carubv10027696m	4511	5855	1405	624		1.11.1.7	K00430	GO:0055114,GO:0020037,GO:0006979,GO:0004601	AT5G47000		Peroxidase superfamily protein	0	-2.48394	0.0159878	5.49321	0.000503716
Carubv10027339m	913.776	893.674	43.3471	134.032					AT5G52750		Heavy metal transport/detoxification superfamily protein	0	-3.61373	0.0159571	1.84045	0.000487368
Carubv10018782m	670	837	175	113	KOG0198	2.7.11.25		GO:0006468,GO:0005524,GO:0004672	AT3G50310	MAPKKK20	mitogen-activated protein kinase kinase kinase 20	0	-2.45017	0.0159297	2.28507	0.000481284
Carubv10011922m	4452	6212	1342	534				GO:0005515	AT1G04540		Calcium-dependent lipid-binding (CaLB domain) family protein	0	-2.65425	0.0159297	5.38274	0.000480098
Carubv10022878m	2128	2153	1101	921		3.2.1.26	K01193		AT2G36190	AtcwINV4,cwINV4	cell wall invertase 4	0	-1.12734	0.0159297	5.86519	0.000475044
Carubv10016294m	2821	3849	827	363				GO:0005515	AT2G13350		Calcium-dependent lipid-binding (CaLB domain) family protein	0	-2.59683	0.0159026	4.77756	0.000471233
Carubv10016186m	39470.3	52635.5	11645.7	5072		1.10.3.3		GO:0055114,GO:0016491,GO:0005507	AT3G13400	sks13	SKU5 similar 13	0	-2.61231	0.0159026	8.57281	0.000463133
Carubv10007666m	1960	2815	580	267	KOG1187	2.7.11.1		GO:0005515,GO:0006468,GO:0005524,GO:0004672	AT5G35390		Leucine-rich repeat protein kinase family protein	0	-2.59327	0.0159026	4.19728	0.000460441
Carubv10015540m	3602	3657	1611	1512	KOG4178	3.3.2.10			AT3G05600		alpha/beta-Hydrolases superfamily protein	0	-1.25924	0.0159026	6.25365	0.000460197
Carubv10012094m	39566	52405	11257	4799		3.2.1.15,3.2.1.67	K01213		AT1G02790	PGA4	polygalacturonase 4	0	-2.67559	0.0159026	8.54616	0.000458968
Carubv10002338m	6739	9742	2623	1492				GO:0006950	AT4G02380	AtLEA5,SAG21	senescence-associated gene 21	0	-2.07106	0.0159026	6.47449	0.00045885
Carubv10007020m	13468	17391	3842	1768					AT4G33970		Leucine-rich repeat (LRR) family protein	0	-2.59297	0.0159026	6.96806	0.000451764
Carubv10015923m	4253	5388	1374	585		3.1.1.74		GO:0016788	AT2G19050		GDSL-like Lipase/Acylhydrolase superfamily protein	0	-2.44347	0.0159026	5.28035	0.0004464
Carubv10015212m	1701	1863	835	763			K14494		AT3G03450	RGL2	RGA-like 2	0	-1.19752	0.0158929	5.16149	0.000440104
Carubv10009591m	3187.9	3379.64	803.222	987.528		2.1.1.50		GO:0008168	AT1G15125		S-adenosyl-L-methionine-dependent methyltransferases superfamily protein	0	-1.92751	0.0157797	4.65303	0.00042283
Carubv10007488m	4369	5410	2628	1836	KOG0583	2.7.11.1		GO:0007165	AT4G18700	ATWL4,CIPK12,SnRK3.9,WL4	CBL-interacting protein kinase 12	0	-1.18563	0.0157797	5.93458	0.000422289
Carubv10015428m	13368.6	17492.9	3969.81	1890.57		3.2.1.15		GO:0005975,GO:0004650	AT3G07820		Pectin lyase-like superfamily protein	0	-2.52049	0.0156606	6.99061	0.000410712
Carubv10027976m	4504	3676	1579	1637	KOG1502	1.1.1.219	K13082	GO:0050662,GO:0003824	AT5G42800	DFR,M318,TT3	dihydroflavonol 4-reductase	0	-1.38312	0.0156606	7.6311	0.000409643
Carubv10006481m	5545.16	4253.1	2415.52	2139.72	KOG0254			GO:0055085,GO:0016021	AT4G21480	STP12	sugar transporter protein 12	0	-1.1391	0.0156606	6.37662	0.000409555
Carubv10004349m	2483	3694	748	293		2.7.11.22,2.7.11.23		GO:0006468,GO:0005524,GO:0004672	AT5G39420	cdc2cAt	CDC2C	0	-2.69921	0.0156606	4.71098	0.000407077
Carubv10011980m	3239	3426	1020	1135	KOG1187	2.7.11.1		GO:0048544,GO:0006468,GO:0004672	AT1G11330		S-locus lectin protein kinase family protein	0	-1.67334	0.0156606	5.99466	0.000400638
Carubv10019456m	1556	1970	346	172	KOG2381	2.7.1.67		GO:0016773	AT3G56600		Protein kinase superfamily protein	0	-2.86667	0.0156194	3.71862	0.000396287
Carubv10011221m	8924	11144	2480	1098	KOG1231	1.3.3.8		GO:0055114,GO:0050660,GO:0016491	AT1G01980	ATSEC1A,SEC1A	FAD-binding Berberine family protein	0	-2.63202	0.0156051	6.33849	0.000394004
Carubv10018100m	890	1018	276	126					AT3G54040		PAR1 protein	0	-2.3746	0.0155428	3.24275	0.0003899
Carubv10013354m	4184	5975	1369	651	KOG1187	2.7.11.1		GO:0006468,GO:0005524,GO:0004672	AT3G02810		Protein kinase superfamily protein	0	-2.43284	0.0154097	5.40184	0.000382796
Carubv10027803m	2880	3655	890	328		3.2.1.39		GO:0005975,GO:0004553	AT5G64790		O-Glycosyl hydrolases family 17 protein	0	-2.58795	0.0154034	4.73721	0.000378875
Carubv10020887m	3149	3748	1063	446					AT1G78460		SOUL heme-binding family protein	0	-2.3299	0.0153342	4.90174	0.000375924
Carubv10008461m	3447	4905	942	355	KOG1187	2.7.11.1		GO:0006950,GO:0006468,GO:0004672	AT1G17540		Protein kinase protein with adenine nucleotide alpha hydrolases-like domain	0	-2.83123	0.0152983	5.02405	0.000372552
Carubv10022273m	1729	1828	829	825			K15378		AT1G71890	ATSUC5,SUC5	Major facilitator superfamily protein	0	-1.14623	0.0152983	5.37857	0.000370108
Carubv10018468m	6000	8143	1565	680				GO:0008289	AT3G54800		Pleckstrin homology (PH) and lipid-binding START domains-containing protein	0	-2.79095	0.0152983	5.76754	0.000368519
Carubv10003318m	3290	4431	995	376	KOG0251			GO:0005543	AT4G02650		ENTH/ANTH/VHS superfamily protein	0	-2.64496	0.0152491	4.90385	0.000363903
Carubv10012656m	4517	5647	1157	472	KOG3017				AT1G01310		CAP (Cysteine-rich secretory proteins, Antigen 5, and Pathogenesis-related 1 protein) superfamily protein	0	-2.7869	0.0152491	5.32109	0.000361637
Carubv10017525m	3651.1	4371.98	1672	1366.8		2.4.1.43		GO:0016757	AT3G62660	GATL7	galacturonosyltransferase-like 7	0	-1.44237	0.0151158	5.99408	0.000350873
Carubv10004209m	4032	4844	1312	706		3.4.14.10		GO:0006508,GO:0004252	AT4G21326	ATSBT3.12,SBT3.12	subtilase 3.12	0	-2.23132	0.0151158	5.25651	0.000350685
Carubv10008880m	8936	7328	3765	4036	KOG1339	3.4.23.12		GO:0006508,GO:0004190	AT1G09750		Eukaryotic aspartyl protease family protein	0	-1.09716	0.0151158	7.37879	0.000350077
Carubv10006361m	2362	3289	916	542	KOG2283	3.1.3.67,3.1.3.16,3.1.3.48	K01110	GO:0008138,GO:0006470	AT5G39400	ATPTEN1,PTEN1	Calcium/lipid-binding (CaLB) phosphatase	0	-2.00863	0.0151158	4.8562	0.000348661
Carubv10012247m	2953	3971	845	430				GO:0055085,GO:0016021,GO:0015299,GO:0006812	AT1G08140	ATCHX6A,CHX6A	cation/H+ exchanger 6A	0	-2.52148	0.0151158	4.8583	0.000342427
Carubv10024587m	1750	2245	603	271		3.1.4.11	K05857	GO:0005515,GO:0035556,GO:0007165,GO:0006629,GO:0004435	AT2G40116		Phosphoinositide-specific phospholipase C family protein	0	-2.3083	0.0151158	4.13288	0.0003407
Carubv10021802m	1669	2259	507	253	KOG1187	2.7.11.1		GO:0006468,GO:0005524,GO:0004672	AT1G76370		Protein kinase superfamily protein	0	-2.45911	0.0151158	4.07435	0.000340422
Carubv10000068m	1069	1263	616	543	KOG1187	2.7.11.1		GO:0005515,GO:0006468,GO:0004672	AT5G07280	EMS1,EXS	Leucine-rich repeat transmembrane protein kinase	0	-1.0457	0.0151158	3.881	0.000339776
Carubv10013921m	1579	2230	727	406	KOG0700	3.1.3.16	K01102	GO:0003824,GO:0006470,GO:0004722	AT3G12620		Protein phosphatase 2C family protein	0	-1.80962	0.0151158	4.49272	0.000334592
Carubv10002905m	5257	6853	1508	681	KOG1187	2.7.11.1		GO:0006950,GO:0006468,GO:0004672	AT5G12000		Protein kinase protein with adenine nucleotide alpha hydrolases-like domain	0	-2.59759	0.0151158	5.55988	0.000333502
Carubv10019312m	7632	10133	2052	873		2.7.11.1,2.7.11.26	K03083	GO:0006468,GO:0005524,GO:0004672	AT3G61160		Protein kinase superfamily protein	0	-2.75097	0.0150783	6.21666	0.000324871
Carubv10028042m	6255	7909	1926	925				GO:0004857	AT5G50030		Plant invertase/pectin methylesterase inhibitor superfamily protein	0	-2.43359	0.0150783	5.9609	0.000324846
Carubv10015158m	1005	1277	234	139	KOG0810		K08486	GO:0005515,GO:0016020	AT3G03800	ATSYP131,SYP131	syntaxin of plants 131	0	-2.68096	0.0150783	3.62437	0.000324323
Carubv10024997m	3665	4725	1053	490				GO:0055085,GO:0016021,GO:0015299,GO:0006812	AT2G31910	ATCHX21,CHX21	cation/H+ exchanger 21	0	-2.55093	0.0150783	5.11041	0.000322621
Carubv10006450m	4311	5636	1330	641					AT4G35700		zinc finger (C2H2 type) family protein	0	-2.44528	0.0150783	4.92785	0.000319642
Carubv10015744m	3361	4704	933	403		2.7.11.22,2.7.11.23		GO:0006468,GO:0005524,GO:0004672	AT3G01085		Protein kinase superfamily protein	0	-2.70492	0.0150783	5.00996	0.000317792
Carubv10002551m	1838	1588	421	368	KOG0143		K06892	GO:0055114,GO:0016491	AT5G12270		2-oxoglutarate (2OG) and Fe(II)-dependent oxygenase superfamily protein	0	-2.15328	0.0150783	4.96071	0.000316494
Carubv10026594m	2576.28	3448.12	1345.55	1020.83	KOG1778	2.3.1.48		GO:0005515,GO:0008270,GO:0006355,GO:0005634,GO:0004402,GO:0003712	AT5G67480	ATBT4,BT4	BTB and TAZ domain protein 4	0	-1.38615	0.0150783	5.67518	0.000312803
Carubv10015378m	2396	2980	665	285					AT3G02970	EXL6	EXORDIUM like 6	0	-2.6284	0.0150783	4.43076	0.000311165
Carubv10003407m	13444	17135	3441	1602		3.1.1.11		GO:0042545,GO:0030599,GO:0005618	AT5G07430		Pectin lyase-like superfamily protein	0	-2.73093	0.0150783	6.89875	0.000308189
Carubv10006575m	1956	2466.76	572.665	269					AT5G40720		Domain of unknown function (DUF23)	0	-2.50067	0.0150783	4.30104	0.000307521
Carubv10003221m	3486	4865	1119	527	KOG1187	2.7.11.1		GO:0006468,GO:0004672	AT5G28680	ANX2	Malectin/receptor-like protein kinase family protein	0	-2.44091	0.0150783	5.1336	0.000304027
Carubv10010316m	939	1223	344	395	KOG2839	3.6.1.22,3.6.1.13	K07766	GO:0016787	AT1G18300	atnudt4,NUDT4	nudix hydrolase homolog 4	0	-1.58947	0.0150783	3.46943	0.000299011
Carubv10025164m	1532	1879	456	192				GO:0005515	AT2G26410	Iqd4	IQ-domain 4	0	-2.53632	0.0150783	3.78473	0.000294413
Carubv10000533m	27942	36163	7734	3432		1.1.3.9			AT5G19580		glyoxal oxidase-related protein	0	-2.66984	0.0150783	8.27903	0.000291387
Carubv10021722m	1741	2239	544	261					AT1G64235		Bifunctional inhibitor/lipid-transfer protein/seed storage 2S albumin superfamily protein	0	-2.40758	0.0146656	4.11121	0.000276404
Carubv10025354m	4203	5121	1250	581					AT2G24450	FLA3	FASCICLIN-like arabinogalactan protein 3 precursor	0	-2.46863	0.0146656	5.28804	0.000275909
Carubv10009245m	991.125	1162.63	500.153	351.238	KOG0130,KOG0131		K12741	GO:0003676	AT3G15010		RNA-binding (RRM/RBD/RNP motifs) family protein	0	-1.38762	0.0146656	4.45949	0.000275115
Carubv10003254m	1001.52	1163.56	197.124	328.42				GO:0006355,GO:0003677	AT5G08790	anac081,ATAF2	NAC (No Apical Meristem) domain transcriptional regulator superfamily protein	0	-2.14052	0.0146656	3.73503	0.000265854
Carubv10002008m	1748	1837	815	717					AT5G08000	E13L3,PDCB2	glucan endo-1,3-beta-glucosidase-like protein 3	0	-1.26761	0.0146309	4.43508	0.000259777
Carubv10012867m	5908	8798	2180	1264		3.6.3.8	K01537	GO:0005516,GO:0046872,GO:0000166	AT3G21180	ACA9,ATACA9	autoinhibited Ca(2+)-ATPase 9	0	-2.15526	0.0146309	6.12722	0.000258972
Carubv10025149m	2541	3369	1143	726	KOG1471				AT2G21540	ATSFH3,SFH3	SEC14-like 3	0	-1.71835	0.0146309	5.07522	0.000256449
Carubv10000418m	2038.12	2964.81	773	441	KOG1187	2.7.11.1		GO:0006468,GO:0005524,GO:0004672	AT5G16500		Protein kinase superfamily protein	0	-2.0952	0.0145775	4.49906	0.000254072
Carubv10005219m	3116	4560	1392	830	KOG1594	5.1.3.15	K01792	GO:0016853,GO:0005975	AT4G25900		Galactose mutarotase-like superfamily protein	0	-1.84552	0.0145775	5.44188	0.000249553
Carubv10004247m	1104	1419	602	446				GO:0005515	AT5G42010		Transducin/WD40 repeat-like superfamily protein	0	-1.30508	0.0145775	4.34393	0.00024854
Carubv10025694m	2210.75	3144.15	830.26	816.163	KOG1339	3.4.23.12		GO:0006508,GO:0004190	AT1G03220		Eukaryotic aspartyl protease family protein	0	-1.72198	0.0145775	5.11307	0.000244262
Carubv10024734m	4165	5672	960	431	KOG1726				AT2G36020	HVA22J	HVA22-like protein J	0	-2.92793	0.0145775	5.24559	0.000242237
Carubv10001543m	1498	2040	891	705	KOG0749		K05863		AT5G17400	ER-ANT1	endoplasmic reticulum-adenine nucleotide transporter 1	0	-1.1795	0.0145775	4.67101	0.000238331
Carubv10007944m	3128.77	4266.01	1700.61	1306.38	KOG1187	2.7.11.1		GO:0006468,GO:0004672	AT2G07180		Protein kinase superfamily protein	0	-1.33294	0.0145775	5.61874	0.000236708
Carubv10018698m	4664	4337	1514	1568	KOG0143	1.14.11.9	K00475	GO:0055114,GO:0016491	AT3G51240	F3\'H,F3H,TT6	flavanone 3-hydroxylase	0	-1.58843	0.0145775	7.65673	0.00023153
Carubv10027496m	1667	2257	524	282	KOG0242	3.6.4.4	K11498	GO:0008017,GO:0007018,GO:0005524,GO:0003777,GO:0005871	AT5G42490		ATP binding microtubule motor family protein	0	-2.35737	0.0145775	4.13926	0.000226812
Carubv10019582m	5789	7149	1645	803					AT3G62230		F-box family protein	0	-2.51942	0.0145775	5.26943	0.000220921
Carubv10001386m	2763	2425	517	471		1.11.1.7	K00430	GO:0055114,GO:0020037,GO:0006979,GO:0004601	AT5G14130		Peroxidase superfamily protein	0	-2.42929	0.0145775	5.66977	0.000213713
Carubv10006240m	2696.31	3395.27	713.138	369.7					AT4G18596		Pollen Ole e 1 allergen and extensin family protein	0	-2.57473	0.0145775	4.73636	0.000207462
Carubv10007328m	10255	6570	1767	1486		1.11.1.7	K00430	GO:0055114,GO:0020037,GO:0006979,GO:0004601	AT4G37520		Peroxidase superfamily protein	0	-2.38539	0.0145151	7.99175	0.000202157
Carubv10006475m	2761	3468	706	352	KOG4223			GO:0007165,GO:0005578,GO:0005509	AT4G27790		Calcium-binding EF hand family protein	0	-2.64842	0.0145151	4.67721	0.000201979
Carubv10002722m	4748	5957	1213	515					AT5G14380	AGP6	arabinogalactan protein 6	0	-2.76833	0.0145151	5.46123	0.000201282
Carubv10003693m	4632	6191	1214	533	KOG0254			GO:0055085,GO:0016021	AT5G23270	ATSTP11,STP11	sugar transporter 11	0	-2.75561	0.0142818	5.41926	0.00018838
Carubv10020056m	771	789	188	187			K13947	GO:0055085,GO:0016021	AT1G77110	PIN6	Auxin efflux carrier family protein	0	-2.09348	0.0142724	3.14651	0.000180455
Carubv10015187m	3500	4261	936	438					AT3G01700	AGP11,ATAGP11	arabinogalactan protein 11	0	-2.60525	0.0142724	5.06281	0.000178237
Carubv10022838m	1649	2262.79	822	543	KOG0123		K13126	GO:0003723,GO:0003676	AT2G36660	PAB7	poly(A) binding protein 7	0	-1.56178	0.0142724	4.17358	0.000176112
Carubv10011775m	2332	3037	705	414					AT1G21866		Plant thionin family protein	0	-2.322	0.0142724	4.53225	0.00017566
Carubv10004921m	4510	4733	1593	1658	KOG0143	1.14.11.19	K05277	GO:0055114,GO:0016491	AT4G22880	ANS,LDOX,TDS4,TT18	leucoanthocyanidin dioxygenase	0	-1.54954	0.0142724	7.50699	0.000168658
Carubv10002812m	2055	2701.48	613	292	KOG0032	2.7.11.1	K13412	GO:0006468,GO:0005524,GO:0004672	AT5G12180	CPK17	calcium-dependent protein kinase 17	0	-2.49314	0.0142724	4.24199	0.000164953
Carubv10005684m	1699	2301	417	209					AT4G21895		DNA binding	0	-2.76627	0.0142724	3.58256	0.000164752
Carubv10021815m	1551	1976	440	207					AT1G61566	RALFL9	ralf-like 9	0	-2.55651	0.0142724	3.84737	0.000163045
Carubv10010868m	2368	2841	715	365					AT1G24520	BCP1	homolog of Brassica campestris pollen protein 1	0	-2.35966	0.0142724	4.5148	0.000162891
Carubv10009219m	2182	2481	1206	1074	KOG0674		K08057	GO:0051082,GO:0006457,GO:0005783,GO:0005509	AT1G08450	AtCRT3,CRT3,EBS2,PSL1	calreticulin 3	0	-1.0728	0.0142724	5.12896	0.00016261
Carubv10004720m	3165	4483	983	432	KOG1303				AT4G35180	LHT7	LYS/HIS transporter 7	0	-2.54225	0.0142724	5.28631	0.0001605
Carubv10020602m	1064	1164	498	465	KOG1100		K19042		AT1G79110		zinc ion binding	0	-1.24981	0.0142724	4.40009	0.000159131
Carubv10020510m	1744.39	2129.86	513.14	321	KOG2027				AT1G79910		Regulator of Vps4 activity in the MVB pathway protein	0	-2.27391	0.0142724	4.24652	0.000155768
Carubv10000367m	1994	2674	637	298		2.4.2.39			AT4G07960	ATCSLC12,CSLC12	Cellulose-synthase-like C12	0	-2.42067	0.0142724	4.74124	0.00015506
Carubv10023337m	1024.89	1273	280	167	KOG1187	2.7.10.2	K13436	GO:0006468,GO:0004672	AT2G43230		Protein kinase superfamily protein	0	-2.43032	0.0142724	3.50131	0.000150614
Carubv10010490m	5815	7559	1494	758				GO:0004857	AT1G10770		Plant invertase/pectin methylesterase inhibitor superfamily protein	0	-2.6724	0.0142724	5.74954	0.000139174
Carubv10006868m	1719	1700	738	716	KOG1339	3.4.23.5	K01379	GO:0006508,GO:0004190	AT4G22050		Eukaryotic aspartyl protease family protein	0	-1.27472	0.0142724	5.61373	0.000131124
Carubv10006918m	1739	2101	467	256					AT4G38390	RHS17	root hair specific 17	0	-2.49	0.0142724	3.88569	0.000125678
Carubv10023205m	4556	6134	1455	737		1.14.19.4	K13076	GO:0006629	AT2G46210		Fatty acid/sphingolipid desaturase	0	-2.3842	0.0142724	5.95335	0.000118546
Carubv10024814m	2235.66	2763.57	918.177	567.503		5.1.3.6	K08679	GO:0055114,GO:0016616,GO:0006694,GO:0003854	AT2G45310	GAE4	UDP-D-glucuronate 4-epimerase 4	0	-1.81154	0.0142724	5.04952	0.000116397
Carubv10022555m	6634.83	8448.16	2085.56	1303.84		2.4.2.24			AT2G33100	ATCSLD1,CSLD1	cellulose synthase-like D1	0	-2.22088	0.0142724	6.05236	0.00011127
Carubv10017827m	4938	6055	1179	1510	KOG1252	2.5.1.47,4.4.1.9	K13034	GO:0050017,GO:0019499,GO:0005739,GO:0004124	AT3G61440	ARATH;BSAS3;1,ATCYSC1,CYSC1	cysteine synthase C1	0	-2.07715	0.0142724	6.74905	0.0001076
Carubv10028362m	2697.71	3342.42	1426.97	1255.9		3.6.3.29		GO:0016887,GO:0005524,GO:0016021,GO:0006810,GO:0005215	AT5G61740	ATATH14,ATH14	ABC2 homolog 14	0	-1.20645	0.0142724	6.08714	0.00010645
Carubv10002810m	6006	7404	1574	792					AT5G26700		RmlC-like cupins superfamily protein	0	-2.61329	0.0142724	5.84377	0.000102081
Carubv10027350m	1596.45	1766.15	249.653	442.175					AT5G52750		Heavy metal transport/detoxification superfamily protein	0	-2.39699	0.0142724	3.0946	8.43543e-05
Carubv10004292m	2043	2912	787	505	KOG1187	2.7.11.1		GO:0005515,GO:0006468,GO:0004672	AT4G18640	MRH1	Leucine-rich repeat protein kinase family protein	0	-1.97813	0.0142724	4.91773	8.26962e-05
Carubv10011065m	3163	4023	951	483	KOG1187	2.7.11.1		GO:0006468,GO:0004672	AT1G49270		Protein kinase superfamily protein	0	-2.41381	0.0142724	4.85249	8.24402e-05
Carubv10026046m	7716.48	8045.38	2997.46	3165.54			K04079	GO:0051082,GO:0006950,GO:0006457,GO:0005524	AT5G56000	AtHsp90.4,Hsp81.4	HEAT SHOCK PROTEIN 81.4	0	-1.39682	0.0142724	7.3222	8.23337e-05
Carubv10024709m	2931	3799	1305	935.758	KOG1303				AT2G39890	ATPROT1,PROT1	proline transporter 1	0	-1.63294	0.0142724	5.49504	7.48307e-05
Carubv10024583m	1334.39	1619.83	274.154	202.665					AT2G21930		F-box associated ubiquitination effector family protein	0	-2.67454	0.0142724	3.07786	7.29301e-05
Carubv10022902m	6498	8130	3713	3047	KOG2381	2.7.1.67		GO:0005515,GO:0016773	AT2G46500	ATPI4K GAMMA 4,PI4K GAMMA 4,UBDK GAMMA 4	phosphoinositide 4-kinase gamma 4	0	-1.15245	0.0142724	7.01861	7.03895e-05
Carubv10016666m	5124	4234	1115	1115		1.13.11.12	K00454	GO:0005515,GO:0055114,GO:0046872,GO:0016702	AT3G45140	ATLOX2,LOX2	lipoxygenase 2	0	-2.10633	0.0137653	6.9884	5.52868e-05
Carubv10013062m	7506	7228	3602	3041	KOG2258	3.1.4.46		GO:0008081,GO:0006629,GO:0008889	AT3G20520	SVL3	SHV3-like 3	0	-1.19691	0.0120571	7.32163	3.82984e-05
Carubv10004805m	5181.51	5728.06	2986.7	2365.9		2.4.2.1	K07375	GO:0003924,GO:0007017,GO:0005874	AT4G20890	TUB9	tubulin beta-9 chain	0	-1.07642	0.0115743	7.02479	3.58222e-05
Carubv10028558m	2334.91	2847.69	960.838	707.681	KOG1187	2.7.11.1		GO:0006468,GO:0005524,GO:0004672	AT5G65530		Protein kinase superfamily protein	0	-1.68061	0.0115679	5.01483	3.486e-05
Carubv10018874m	1749	2172	412	258					AT3G26110		Anther-specific protein agp1-like	0	-2.60766	0.0115679	4.12469	3.48223e-05
Carubv10026788m	4769.08	5154.16	2029.08	1718.05	KOG2620			GO:0016020	AT5G62740	ATHIR1,HIR1	SPFH/Band 7/PHB domain-containing membrane-associated protein family	0	-1.44992	0.0112926	6.70913	3.03516e-05
Carubv10014563m	4872	6425.95	1268.75	1631			K09286	GO:0006355,GO:0003700	AT3G16770	ATEBP,EBP,ERF72,RAP2.3	ethylene-responsive element binding protein	0	-2.00111	0.0112926	6.71897	2.87441e-05
Carubv10023027m	8021.06	8703.06	3122.8	2874.18		5.5.1.4	K01858	GO:0008654,GO:0006021,GO:0004512	AT2G22240	ATIPS2,ATMIPS2,MIPS2	myo-inositol-1-phosphate synthase 2	0	-1.5213	0.0112926	7.7401	2.34844e-05
Carubv10000862m	2974	3727	1129	740		2.4.1.46	K03715	GO:0016758,GO:0009247	AT5G20410	ATMGD2,MGD2	monogalactosyldiacylglycerol synthase 2	0	-1.89983	0.0112926	5.06553	2.31711e-05
Carubv10005630m	4259	4830	2420	1986	KOG0539			GO:0055114,GO:0016491,GO:0006633,GO:0005506	AT4G20870	ATFAH2,FAH2	fatty acid hydroxylase 2	0	-1.08959	0.0112926	6.34607	1.97894e-05
Carubv10009076m	1688.57	1665.06	807.938	723.99	KOG0698	3.1.3.16		GO:0003824,GO:0006470,GO:0004722	AT1G03590		Protein phosphatase 2C family protein	0	-1.17112	0.0112926	5.02833	1.61919e-05
Carubv10003280m	3964	3565	1208	1035		2.4.1.225,2.4.1.224		GO:0016021,GO:0015012,GO:0006024	AT5G04500		glycosyltransferase family protein 47	0	-1.79061	0.0112926	5.62807	1.54334e-05
Carubv10019455m	2369	2190	984	903		5.5.1.6	K01859	GO:0016872	AT3G55120	A11,CFI,TT5	Chalcone-flavanone isomerase family protein	0	-1.31274	0.0112926	6.09366	1.37482e-05
Carubv10026705m	3315	4147	1347	1026	KOG2931				AT5G56750	NDL1	N-MYC downregulated-like 1	0	-1.69613	0.00785815	5.56703	7.68022e-06
Carubv10027418m	12625	19199	282	682					AT5G55450		Bifunctional inhibitor/lipid-transfer protein/seed storage 2S albumin superfamily protein	0	-5.22287	0.00785815	3.9868	7.41729e-06
