# Supplementary material for: HEARTBREAK Controls Post-translational Modification of INDEHISCENT to Regulate Fruit Morphology in Capsella
Source: Curr Biol. 2020 Oct 5;30(19):3880–3888.e5. doi: 10.1016/j.cub.2020.07.055 (PMC7544509; doi:10.1016/j.cub.2020.07.055)
Supplement: Data S2. Gene Ontology (GO) and Pathway-Enrichment Analyses of DEGs Identified between WT and htb-1 of Stage 13 Fruits, Related to Figure S3 and STAR Methods — (A) Pathways enriched among upregulated DEGs in stage-13 fruits of htb-1 compared with WT. (B) Pathways enriched among downregulated DEGs in stage-13 fruits of htb-1 compared with WT. Data were obtained from two biological replicates. [file mmc3.xlsx]

## Sheet: A
Category	Term	Count	%	PValue	Genes	List Total	Pop Hits	Pop Total	Fold Enrichment	Bonferroni	Benjamini	FDR
GOTERM_BP_DIRECT	Oxidation-reduction process	26	16.0494	0.000211	Carubv10019287m, Carubv10003690m, Carubv10004593m, Carubv10008490m, Carubv10006897m, Carubv10000307m, Carubv10007296m, Carubv10000664m, Carubv10000729m, Carubv10019421m, Carubv10017061m, Carubv10011680m, Carubv10022393m, Carubv10001445m, Carubv10002844m, Carubv10013931m, Carubv10004594m, Carubv10014065m, Carubv10020498m, Carubv10019068m, Carubv10020166m, Carubv10023870m, Carubv10006801m, Carubv10…	162	1330	18499	2.23231	0.0584803	0.00999308	0.279115
GOTERM_BP_DIRECT	Response to light stimulus	15	9.25926	0.00131171	Carubv10010022m, Carubv10021065m, Carubv10010908m, Carubv10024479m, Carubv10019421m, Carubv10011827m, Carubv10026963m, Carubv10023216m, Carubv10014404m, Carubv10018535m, Carubv10017942m, Carubv10017845m, Carubv10005847m, Carubv10017894m, Carubv10020781m	162	188	18499	4.85921	0.312983	0.0408528	1.72614
GOTERM_BP_DIRECT	Photosynthesis	14	8.64198	1.68e-11	Carubv10017894m, Carubv10011102m, Carubv10010908m, Carubv10020781m, Carubv10010358m, Carubv10017942m, Carubv10017845m, Carubv10026963m, Carubv10005847m, Carubv10014404m, Carubv10014147m, Carubv10024479m, Carubv10009668m, Carubv10000044m	162	138	18499	12.4121	4.8e-09	1.6e-09	2.23e-08
GOTERM_BP_DIRECT	Response to hormones (cytokinin, gibberellin, jasmonic acid)	13	8.02469	0.00245953	Carubv10022906m, Carubv10000186m, Carubv10001860m, Carubv10018700m, Carubv10005376m, Carubv10023127m, Carubv10009808m, Carubv10009359m, Carubv10020781m, Carubv10014049m, Carubv10019421m, Carubv10020498m, Carubv10014802m	162	156	18499	5.12397	0.505541	0.0570018	3.21395
GOTERM_BP_DIRECT	Protein-chromophore linkage	11	6.79012	4.62e-12	Carubv10017359m, Carubv10017894m, Carubv10010022m, Carubv10014404m, Carubv10020781m, Carubv10010908m, Carubv10018535m, Carubv10024479m, Carubv10017942m, Carubv10017845m, Carubv10026963m	162	45	18499	27.9134	1.32e-09	1.32e-09	6.13e-09
GOTERM_BP_DIRECT	Defense response to bacterium	9	5.55556	0.00292376	Carubv10005952m, Carubv10009359m, Carubv10014147m, Carubv10025169m, Carubv10019421m, Carubv10013998m, Carubv10017329m, Carubv10001757m, Carubv10023127m	162	276	18499	3.72363	0.567175	0.062386	3.80976
GOTERM_BP_DIRECT	Secondary metabolite biosynthetic process	8	4.93827	0.00028	Carubv10019287m, Carubv10019068m, Carubv10000729m, Carubv10020166m, Carubv10000718m, Carubv10006897m, Carubv10017061m, Carubv10017064m	162	145	18499	6.30021	0.077094	0.0113957	0.371431
GOTERM_BP_DIRECT	Response to cold	8	4.93827	0.0159106	Carubv10017894m, Carubv10009359m, Carubv10014147m, Carubv10020781m, Carubv10017942m, Carubv10014065m, Carubv10027042m, Carubv10023127m	162	299	18499	3.05529	0.989817	0.249255	19.1651
GOTERM_BP_DIRECT	Response to fructose	3	1.85185	0.0105108	Carubv10010022m, Carubv10010666m, Carubv10009668m	162	18	18499	19.0319	0.951296	0.194149	13.0789
GOTERM_BP_DIRECT	Potassium ion transmembrane transport	3	1.85185	0.0371309	Carubv10004143m, Carubv10022742m, Carubv10000766m	162	35	18499	9.78783	0.99998	0.434225	39.4645
GOTERM_BP_DIRECT	Defense response to other organism	3	1.85185	0.0516641	Carubv10019287m, Carubv10000718m, Carubv10017061m	162	42	18499	8.15653	1	0.514435	50.5246
GOTERM_BP_DIRECT	Defense response to fungus, incompatible interaction	3	1.85185	0.0561341	Carubv10014147m, Carubv10025104m, Carubv10020030m	162	44	18499	7.78577	1	0.512455	53.5303
GOTERM_BP_DIRECT	Regulation of stomatal movement	3	1.85185	0.0584182	Carubv10014147m, Carubv10018535m, Carubv10026963m	162	45	18499	7.61276	1	0.511938	55.0001
GOTERM_BP_DIRECT	Photorespiration	3	1.85185	0.0703014	Carubv10013869m, Carubv10022393m, Carubv10007296m	162	50	18499	6.85148	1	0.537979	61.9776
GOTERM_BP_DIRECT	Amino acid export	2	1.23457	0.0343636	Carubv10009485m, Carubv10002538m	162	4	18499	57.0957	0.999955	0.426273	37.1155
GOTERM_BP_DIRECT	Carbon utilization	2	1.23457	0.0511027	Carubv10014147m, Carubv10001757m	162	6	18499	38.0638	1	0.527682	50.1346
GOTERM_BP_DIRECT	Salicylic acid metabolic process	2	1.23457	0.0593638	Carubv10023861m, Carubv10025104m	162	7	18499	32.6261	1	0.503472	55.5959
GOTERM_BP_DIRECT	Oxidative photosynthetic carbon pathway	2	1.23457	0.0756722	Carubv10020498m, Carubv10022393m	162	9	18499	25.3759	1	0.552351	64.7904
GOTERM_BP_DIRECT	Amine metabolic process	2	1.23457	0.0916995	Carubv10008490m, Carubv10000307m	162	11	18499	20.7621	1	0.60025	72.0817

## Sheet: B
Category	Term	Count	%	PValue	Genes	List Total	Pop Hits	Pop Total	Fold Enrichment	Bonferroni	Benjamini	FDR
GOTERM_BP_DIRECT	Protein phosphorylation	41	0.119534	9.25e-08	Carubv10011065m, Carubv10002812m, Carubv10025993m, Carubv10015744m, Carubv10020438m, Carubv10015098m, Carubv10007666m, Carubv10004292m, Carubv10004325m, Carubv10007944m, Carubv10028322m, Carubv10020458m, Carubv10023147m, Carubv10015548m, Carubv10025074m, Carubv10009281m, Carubv10016070m, Carubv10011648m, Carubv10007488m, Carubv10021802m, Carubv10000068m, Carubv10011600m, Carubv10003221m, Carubv10…	343	870	18499	2.55657	4.13e-05	1.38e-05	0.000131
GOTERM_BP_DIRECT	Oxidation-reduction process	33	0.0962099	0.0205621	Carubv10001347m, Carubv10020114m, Carubv10011156m, Carubv10026233m, Carubv10024107m, Carubv10009839m, Carubv10005222m, Carubv10012595m, Carubv10024306m, Carubv10026774m, Carubv10004619m, Carubv10011221m, Carubv10011431m, Carubv10003072m, Carubv10005630m, Carubv10023815m, Carubv10002551m, Carubv10001386m, Carubv10025015m, Carubv10027696m, Carubv10023623m, Carubv10016186m, Carubv10013483m, Carubv10…	343	1330	18499	1.4684	0.999905	0.281751	25.5005
GOTERM_BP_DIRECT	Cell wall organization and modification	29	0.0845481	7.63e-05	Carubv10027711m, Carubv10012094m, Carubv10017525m, Carubv10015151m, Carubv10001309m, Carubv10007301m, Carubv10007020m, Carubv10013695m, Carubv10000367m, Carubv10017416m, Carubv10015541m, Carubv10024654m, Carubv10015428m, Carubv10022555m, Carubv10019329m, Carubv10018461m, Carubv10022941m, Carubv10015948m, Carubv10017004m, Carubv10019418m, Carubv10003776m, Carubv10003407m, Carubv10015726m, Carubv10…	343	314	18499	3.10983	0.0334613	0.00485019	0.108063
GOTERM_BP_DIRECT	Response to hormones (jasmonic acid, auxin, salicylic acid, ethylene)	26	0.0758017	0.00241802	Carubv10016666m, Carubv10021942m, Carubv10017349m, Carubv10026594m, Carubv10010018m, Carubv10004921m, Carubv10014563m, Carubv10000754m, Carubv10026098m, Carubv10020856m, Carubv10022833m, Carubv10010680m, Carubv10019455m, Carubv10004412m, Carubv10023027m, Carubv10016378m, Carubv10014689m, Carubv10004357m, Carubv10001347m, Carubv10006279m, Carubv10003254m, Carubv10024972m, Carubv10021235m, Carubv10…	343	156	18499	3.47752	0.660317	0.0797013	3.37204
GOTERM_BP_DIRECT	Pollen germination and pollen tube growth	25	0.0728863	2.67e-07	Carubv10010490m, Carubv10000404m, Carubv10021963m, Carubv10012316m, Carubv10015187m, Carubv10007403m, Carubv10015548m, Carubv10002722m, Carubv10019628m, Carubv10025567m, Carubv10004165m, Carubv10000567m, Carubv10003221m, Carubv10003415m, Carubv10020153m, Carubv10022555m, Carubv10007301m, Carubv10024850m, Carubv10025993m, Carubv10013354m, Carubv10011346m, Carubv10024997m, Carubv10000418m, Carubv10…	343	118	18499	6.43635	0.000119	2.97e-05	0.000378
GOTERM_BP_DIRECT	Pectin catabolic process	17	0.0495627	2.46e-11	Carubv10022941m, Carubv10015948m, Carubv10018855m, Carubv10017004m, Carubv10019418m, Carubv10003776m, Carubv10003407m, Carubv10016149m, Carubv10015726m, Carubv10012514m, Carubv10025567m, Carubv10015933m, Carubv10003818m, Carubv10002862m, Carubv10024513m, Carubv10003415m, Carubv10003078m	343	97	18499	9.5076	1.1e-08	1.1e-08	3.48e-08
GOTERM_BP_DIRECT	Carbohydrate metabolic process	16	0.0466472	0.00597587	Carubv10025915m, Carubv10027711m, Carubv10013483m, Carubv10018993m, Carubv10012094m, Carubv10024814m, Carubv10005219m, Carubv10027803m, Carubv10017416m, Carubv10015541m, Carubv10016129m, Carubv10024654m, Carubv10006573m, Carubv10015428m, Carubv10017567m, Carubv10019481m	343	390	18499	2.22561	0.930971	0.138011	8.14191
GOTERM_BP_DIRECT	Defense response to bacterium	11	0.03207	0.013509	Carubv10025984m, Carubv10006279m, Carubv10017349m, Carubv10023058m, Carubv10020059m, Carubv10023006m, Carubv10010018m, Carubv10023027m, Carubv10004325m, Carubv10009219m, Carubv10025015m	343	276	18499	2.35866	0.99768	0.208092	17.528
GOTERM_BP_DIRECT	Response to wounding	11	0.03207	0.00386271	Carubv10021986m, Carubv10016666m, Carubv10027055m, Carubv10021942m, Carubv10009926m, Carubv10000652m, Carubv10026594m, Carubv10003254m, Carubv10010018m, Carubv10002338m, Carubv10004921m	343	199	18499	2.9987	0.822023	0.0965509	5.33598
GOTERM_BP_DIRECT	Auxin homeostasis and biosynthetic process	11	0.03207	0.000548	Carubv10020056m, Carubv10026098m, Carubv10022833m, Carubv10009839m, Carubv10004412m, Carubv10019970m, Carubv10021561m, Carubv10000652m, Carubv10008445m, Carubv10000978m, Carubv10022875m	343	37	18499	8.79718	0.216718	0.0267753	0.772988
GOTERM_BP_DIRECT	Anthocyanin-containing compound biosynthetic process	10	0.0291545	1.92e-05	Carubv10027945m, Carubv10020856m, Carubv10027976m, Carubv10019495m, Carubv10007134m, Carubv10004921m, Carubv10018698m, Carubv10004921m, Carubv10002680m, Carubv10009219m	343	19	18499	17.1313	0.00850765	0.001423	0.0271397
GOTERM_BP_DIRECT	Protein autophosphorylation	9	0.0262391	0.0035272	Carubv10002812m, Carubv10022902m, Carubv10025444m, Carubv10010030m, Carubv10028558m, Carubv10003311m, Carubv10003395m, Carubv10019312m, Carubv10025074m	343	135	18499	3.61662	0.793181	0.0937992	4.88321
GOTERM_BP_DIRECT	Transmembrane receptor protein tyrosine kinase signaling pathway	8	0.0233236	0.0102737	Carubv10025993m, Carubv10016348m, Carubv10015098m, Carubv10007666m, Carubv10011600m, Carubv10004292m, Carubv10015548m, Carubv10009281m	343	130	18499	3.33842	0.990006	0.181475	13.6119
GOTERM_BP_DIRECT	Systemic acquired resistance	7	0.0204082	9.64e-05	Carubv10025915m, Carubv10008880m, Carubv10006600m, Carubv10020059m, Carubv10014916m, Carubv10017567m, Carubv10020799m	343	41	18499	9.26207	0.042075	0.00535882	0.136467
GOTERM_BP_DIRECT	Flavonoid biosynthetic process	7	0.0204082	0.0515665	Carubv10000754m, Carubv10001347m, Carubv10000798m, Carubv10001966m, Carubv10018698m, Carubv10007134m, Carubv10019455m	343	145	18499	2.61893	1	0.511073	52.7705
GOTERM_BP_DIRECT	Response to heat	7	0.0204082	0.0753412	Carubv10026667m, Carubv10027055m, Carubv10025984m, Carubv10002008m, Carubv10023006m, Carubv10005408m, Carubv10023027m	343	160	18499	2.37341	1	0.631441	67.0393
GOTERM_BP_DIRECT	Negative regulation of catalytic activity	6	0.0174927	0.00599005	Carubv10002460m, Carubv10025101m, Carubv10014334m, Carubv10028042m, Carubv10018690m, Carubv10011971m	343	63	18499	5.1666	0.931409	0.131538	8.16047
GOTERM_BP_DIRECT	Response to fungus	6	0.0174927	0.0104373	Carubv10022941m, Carubv10001347m, Carubv10016666m, Carubv10009749m, Carubv10003254m, Carubv10002338m	343	72	18499	4.52077	0.990716	0.177148	13.8139
GOTERM_BP_DIRECT	Response to chitin	6	0.0174927	0.0989258	Carubv10027055m, Carubv10005497m, Carubv10004596m, Carubv10017349m, Carubv10023006m, Carubv10016897m	343	133	18499	2.44734	1	0.669173	77.1436
GOTERM_BP_DIRECT	Cytoskeleton-based process	6	0.0174927	0.0819965	Carubv10020293m, Carubv10004805m, Carubv10021674m, Carubv10013962m, Carubv10028459m, Carubv10017441m,	343	26	18499	6.25953	1	0.624083	70.2459
GOTERM_BP_DIRECT	Polysaccharide biosynthetic process	5	0.0145773	0.0016197	Carubv10017525m, Carubv10015151m, Carubv10001309m, Carubv10022555m, Carubv10007301m	343	28	18499	9.68737	0.514692	0.0697455	2.27061
GOTERM_BP_DIRECT	Hexose and glucose transmembrane transport	5	0.0145773	0.00664561	Carubv10003693m, Carubv10004225m, Carubv10008855m, Carubv10006481m, Carubv10000868m	343	41	18499	6.61576	0.948893	0.138165	9.01495
GOTERM_BP_DIRECT	Response to UV-B	5	0.0145773	0.0257707	Carubv10027055m, Carubv10018698m, Carubv10004440m, Carubv10019455m, Carubv10020799m	343	61	18499	4.44666	0.999991	0.321687	30.9216
GOTERM_BP_DIRECT	Calcium-mediated signaling	5	0.0145773	0.0416866	Carubv10024364m, Carubv10021815m, Carubv10012072m, Carubv10016305m, Carubv10013218m	343	71	18499	3.82037	1	0.44759	45.3005
GOTERM_BP_DIRECT	Hydrogen peroxide catabolic process	5	0.0145773	0.0815429	Carubv10023623m, Carubv10005222m, Carubv10001386m, Carubv10026774m, Carubv10027696m	343	89	18499	3.04771	1	0.631508	70.0369
GOTERM_BP_DIRECT	Clathrin coat assembly	4	0.0116618	0.00237618	Carubv10021734m, Carubv10008628m, Carubv10011223m, Carubv10003318m	343	15	18499	14.4665	0.653903	0.0919518	3.3146
GOTERM_BP_DIRECT	Sucrose transport	4	0.0116618	0.00288499	Carubv10006922m, Carubv10020153m, Carubv10022273m, Carubv10008884m	343	16	18499	13.5623	0.724334	0.082318	4.01096
GOTERM_BP_DIRECT	Rhythmic process	4	0.0116618	0.0104891	Carubv10023623m, Carubv10005222m, Carubv10001850m, Carubv10026774m	343	25	18499	8.67988	0.99093	0.171479	13.8778
GOTERM_BP_DIRECT	Sucrose metabolic process	4	0.0116618	0.0104891	a'a	343	25	18499	8.67988	0.99093	0.171479	13.8778
GOTERM_BP_DIRECT	Pollen sperm cell differentiation	4	0.0116618	0.0173108	Carubv10006450m, Carubv10010868m, Carubv10018782m, Carubv10019582m	343	30	18499	7.23324	0.999585	0.250578	21.919
GOTERM_BP_DIRECT	Cell-cell signaling	4	0.0116618	0.0301684	Carubv10024364m, Carubv10021815m, Carubv10012072m, Carubv10016305m	343	37	18499	5.86479	0.999999	0.356425	35.2109
GOTERM_BP_DIRECT	Response to other organism	4	0.0116618	0.080315	Carubv10016667m, Carubv10020799m, Carubv10027418m, Carubv10014563m	343	55	18499	3.9454	1	0.635495	69.4644
GOTERM_BP_DIRECT	Fatty acid metabolic process	4	0.0116618	0.094461	Carubv10001966m, Carubv10000862m, Carubv10005630m, Carubv10019455m	343	59	18499	3.67792	1	0.660192	75.4855
